# Supplementary material for: First Report of Aleurocanthus spiniferus on Ailanthus altissima: Profiling of the Insect Microbiome and MicroRNAs
Source: Insects. 2020 Mar 3;11(3):161. doi: 10.3390/insects11030161 (PMC7142546; doi:10.3390/insects11030161)
Supplement: Supplementary file 1 [file insects-11-00161-s001.zip]

Archive with 6 entries (5 files):
- insects-715338-supplementary/
- insects-715338-supplementary/FigS1.tif
- insects-715338-supplementary/TabS1.xlsx
- insects-715338-supplementary/TabS2.xlsx
- insects-715338-supplementary/TabS3.xlsx
- insects-715338-supplementary/TabS4.pdf
