# Supplementary material for: First Report of Aleurocanthus spiniferus on Ailanthus altissima: Profiling of the Insect Microbiome and MicroRNAs
Source: Insects. 2020 Mar 3;11(3):161. doi: 10.3390/insects11030161 (PMC7142546; doi:10.3390/insects11030161)
Supplement: Supplementary file 1 [file insects-11-00161-s001.zip › insects-715338-supplementary/TabS1.xlsx]

## Sheet: TabS1 - Canonical miRNAs
ID	proposed name for mature	proposed name for star	provisional id	miRDeep2 score	total read count	mature read count	loop read count	star read count	significant randfold p-value	RPM mature	RPM star	example of miRBase miRNA with the same seed	Alignment	Species	Taxonomy	consensus mature sequence	consensus star sequence	consensus precursor sequence	precursor coordinate	Match with known precursors
1	asp-bantam-3p	asp-bantam-5p	NW_017547202.1_5067	5.2	636944	636914	0	30	yes	115813	5.50508	dme-bantam-3p	UGAGAUCAUCGUGAAAGCUG .........UU.........AUU	Drosophila melanogaster	Metazoa;Bilateria;Ecdysozoa;Arthropoda;Hexapoda;	UGAGAUCAUCGUGAAAGCUG	UGGUUUUCACAGUGAUCUGCAG	UGGUUUUCACAGUGAUCUGCAGAUCUUUUCUAUACUCUGAGAUCAUCGUGAAAGCUG	NW_017547202.1:1932321..1932378:+
2	asp-miR-276a-3p	asp-miR-276a-5p	NW_017547107.1_1308	50000	98703	98644	0	59	yes	17936.8	10.8266	dme-miR-276a-3p	UAGGAACUUCAUACCGUGCUC .....................U	Drosophila melanogaster	Metazoa;Bilateria;Ecdysozoa;Arthropoda;Hexapoda;	UAGGAACUUCAUACCGUGCUC	AGCGAGGUAUAGAGUUCCUAC	AGCGAGGUAUAGAGUUCCUACGUGAUUUUAUUUUAUUGUAGGAACUUCAUACCGUGCUC	NW_017547107.1:5694770..5694829:-	*
3	asp-miR-317-3p	asp-miR-317-5p	NW_017550575.1_11879	11000	22207	22185	0	22	yes	4033.99	4.03706	dqu-miR-317-3p	UGAACACAGCUGGUGGUAUCUCAG ........................	Daphnia pulex	Metazoa;Bilateria;Ecdysozoa;Arthropoda;Crustacea;	UGAACACAGCUGGUGGUAUCUCAG	UGGGGACCACCCUGAGUUCAC	UGGGGACCACCCUGAGUUCACUGUUUCACUUUUCCCAGUGAACACAGCUGGUGGUAUCUCAG	NW_017550575.1:773869..773931:+	*
4	asp-miR-750-3p	asp-miR-750-5p	NW_017547443.1_8884	9400	18517	18416	0	101	yes	3348.66	18.5338	ame-miR-750-3p	CCAGAUCUAACUCUUCCAGCUC ......................	Apis mellifera	Metazoa;Bilateria;Ecdysozoa;Arthropoda;Hexapoda;	CCAGAUCUAACUCUUCCAGCUC	UUGGAAGUGGAGGUCUUGGC	UUGGAAGUGGAGGUCUUGGCAUUUUGAGUUCUCAUGGCUUUGCCAGAUCUAACUCUUCCAGCUC	NW_017547443.1:370244..370308:-
5	asp-mir-8-3p	asp-mir-8-5p	NW_017547115.1_2104	4.4	17074	17054	0	20	yes	3101	3.67005	api-mir-8	UAAUACUGUCAGGUAAUGAU ....................GUC	Drosophila melanogaster	Metazoa;Bilateria;Ecdysozoa;Arthropoda;Hexapoda;	UAAUACUGUCAGGUAAUGAU	AUCUUACUGGGCAGCAUUGGA	AUCUUACUGGGCAGCAUUGGAGCGAAAUUAACUUCUCUAAUACUGUCAGGUAAUGAU	NW_017547115.1:1766399..1766456:-
6	asp-miR-184-3p	asp-miR-184-5p	NW_017563531.1_15559	5.1	144	144	0	0	yes	26.1841	0	dme-miR-184-3p	UGGACGGAAAACUGAUAAGGGU ........G............C	Drosophila melanogaster	Metazoa;Bilateria;Ecdysozoa;Arthropoda;Hexapoda;	UGGACGGAAAACUGAUAAGGGU	CCUUUUCAUUCUCCUGUCGAGU	CCUUUUCAUUCUCCUGUCGAGUGUUCAUUGUAUACCACUGGACGGAAAACUGAUAAGGGU	NW_017563531.1:2205..2265:+
7			NW_017552810.1_13306	4.8	144	144	0	0	yes	26.1841	0		UGGACGGAAAACUGAUAAGGGU ........G............C			UGGACGGAAAACUGAUAAGGGU	CCUUUUCAUUCUCCUGUCGAGU	CCUUUUCAUUCUCCUGUCGAGUGUUUAUUGUAUACCACUGGACGGAAAACUGAUAAGGGU	NW_017552810.1:1753402..1753462:-
8			NW_017547113.1_1681	5	16909	16906	0	3	yes	3074.09	0.550508		UGGACGGAGAACUGAUAAGGG .....................C			UGGACGGAGAACUGAUAAGGG	UCCUUAUCAUUCUUUGGCCCAG	UCCUUAUCAUUCUUUGGCCCAGUGAUUAUUUUAUACAGCUGGACGGAGAACUGAUAAGGG	NW_017547113.1:1014041..1014101:+	*
9	asp-miR-2765-5p	asp-miR-2765-3p	NW_017547098.1_412	3800	7482	7454	0	28	yes	1355.39	5.13807	ame-miR-2765-5p	UGGUAACUCCACCACCGUUGG .....................C	Apis mellifera	Metazoa;Bilateria;Ecdysozoa;Arthropoda;Hexapoda;	UGGUAACUCCACCACCGUUGG	CUGCGGUGUCGGAGUUCCCGC	UGGUAACUCCACCACCGUUGGCUUUUAUUUUCUGCCUGCGGUGUCGGAGUUCCCGC	NW_017547098.1:2423456..2423512:+
10			NW_017547098.1_410	4.8	13336	13336	0	0	yes	2424.94	0	ame-miR-2765-5p	UGGUAACUCCACACCACCGUUGG ............--.........C	Apis mellifera	Metazoa;Bilateria;Ecdysozoa;Arthropoda;Hexapoda;	UGGUAACUCCACACCACCGUUGG	AGCGGGUGUGUAGUUCCUCC	UGGUAACUCCACACCACCGUUGGCGUAUUAAUAUCCAGCCAGCGGGUGUGUAGUUCCUCC	NW_017547098.1:2422100..2422160:+
11	asp-miR-100-5p	asp-miR-100-3p	NW_017547299.1_7860	4900	9682	9671	0	11	yes	1758.52	2.01853	dme-miR-100-5p	AACCCGUAGAUCCGAACUUGU .....................G	Drosophila melanogaster	Metazoa;Bilateria;Ecdysozoa;Arthropoda;Hexapoda;	AACCCGUAGAUCCGAACUUGU	CAAGCUCGUUUUCAAGGGUC	AACCCGUAGAUCCGAACUUGUGUAAAAUGGUGUCACAAGCUCGUUUUCAAGGGUC	NW_017547299.1:803546..803601:+
12	asp-miR-13a-3p	asp-miR-13a-5p	NW_017547352.1_8563	4600	9163	8895	0	268	yes	1617.41	49.1787	tca-miR-13a-3p	UAUCACAGCCACUUUGAUGAAC ....................G.	Tribolium castaneum	Metazoa;Bilateria;Ecdysozoa;Arthropoda;Hexapoda;	UAUCACAGCCACUUUGAUGAAC	UCAUCAAAAUGGUUGUGGAAU	UCAUCAAAAUGGUUGUGGAAUGGUUUGGAUUAUUUCUCAUAUCACAGCCACUUUGAUGAAC	NW_017547352.1:37273..37334:+
13	asp-miR-2a-3p	asp-miR-2a-5p	NW_017547352.1_8561	2900	5718	5717	0	1	yes	1039.55	0.183503	mse-miR-2a	UCACAGCCAGCUUUGAUGAGCA ......................	Manduca sexta	Metazoa;Bilateria;Ecdysozoa;Arthropoda;Hexapoda;	UCACAGCCAGCUUUGAUGAGCA	GCCGUCAAAGCAGGCCUGUU	GCCGUCAAAGCAGGCCUGUUAUAGGGCACUUUGCACGUCUAUCACAGCCAGCUUUGAUGAGCA	NW_017547352.1:36468..36531:+
14			NW_017547352.1_8569	1700	3506	3501	0	5	yes	636.601	0.917513	dme-miR-2a-3p	UAUCACAGCCAGCUUUGAUGA .....................GC	Drosophila melanogaster	Metazoa;Bilateria;Ecdysozoa;Arthropoda;Hexapoda;	UAUCACAGCCAGCUUUGAUGA	UCAAGGUGUCUGUGAAAU	UCAAGGUGUCUGUGAAAUGUGUUUUUGAUCAUAUCACAGCCAGCUUUGAUGA	NW_017547352.1:40230..40282:+
15			NW_017547352.1_8567	5.4	3519	3513	0	6	yes	638.783	1.10102						UCACAAAGUGGCUGUCAUGU	UCACAAAGUGGCUGUCAUGUGUCUCUUUGCCAUCAUAUCACAGCCAGCUUUGAUGA	NW_017547352.1:40061..40117:+	*
16			NW_017561640.1_15257	1700	3506	3501	0	5	yes	636.601	0.917513						UCAAGGUGUCUGUGAAAU	UCAAGGUGUCUGUGAAAUGUGUUUUUGAUCAUAUCACAGCCAGCUUUGAUGA	NW_017561640.1:551..603:+	*
17			NW_017561640.1_15255	5.4	3519	3513	0	6	yes	638.783	1.10102						UCACAAAGUGGCUGUCAUGU	UCACAAAGUGGCUGUCAUGUGUCUCUUUGCCAUCAUAUCACAGCCAGCUUUGAUGA	NW_017561640.1:382..438:+
18	asp-miR-315-5p	asp-miR-315-3p	NW_017547334.1_8451	4.8	8259	8259	0	0	yes	1501.77	0	dme-miR-315-5p	UUUUGAUUGUUGCUCAGAAAGC ......................	Drosophila melanogaster	Metazoa;Bilateria;Ecdysozoa;Arthropoda;Hexapoda;	UUUUGAUUGUUGCUCAGAAAGC	UUUCUAGCAGUAAUCAAGACU	UUUUGAUUGUUGCUCAGAAAGCCGUGUUUUUCAUAAGGCUUUCUAGCAGUAAUCAAGACU	NW_017547334.1:1004963..1005023:-
19	asp-miR-9a-5p	asp-miR-9a-3p	NW_017551177.1_12283	3900	7798	7677	0	121	yes	1395.94	22.2038	dme-miR-9a-5p	UCUUUGGUUACCUAGCUGUAUG ..........T...........	Drosophila melanogaster	Metazoa;Bilateria;Ecdysozoa;Arthropoda;Hexapoda;	UCUUUGGUUACCUAGCUGUAUG	UAAAGUUAGGCGACCGAAGUU	UCUUUGGUUACCUAGCUGUAUGAGUGUGAUUCAGAUUUCAUAAAGUUAGGCGACCGAAGUU	NW_017551177.1:699591..699652:-
20	asp-miR-277-3p	asp-miR-277-5p	NW_017550575.1_11881	2900	5856	5845	0	11	yes	1062.82	2.01853	dme-miR-277-3p	UAAAUGCACUAUCUGGUACGAC ......................A	Drosophila melanogaster	Metazoa;Bilateria;Ecdysozoa;Arthropoda;Hexapoda;	UAAAUGCACUAUCUGGUACGAC	CGGGCCAGAGGUGCUUUUA	CGGGCCAGAGGUGCUUUUACAUUUUGAUCCACUUUUUGUAAAUGCACUAUCUGGUACGAC	NW_017550575.1:818061..818121:+
21	asp-miR-71-3p	asp-miR-71-5p	NW_017547352.1_8559	2800	5495	4733	0	762	yes	860.621	139.829	tca-miR-71-3p	UCUCACUACCUUGUCUUUCAU .....................G	Tribolium castaneum	Metazoa;Bilateria;Ecdysozoa;Arthropoda;Hexapoda;	UCUCACUACCUUGUCUUUCAU	UGAAAGACAUGGGUAGUGAG	UGAAAGACAUGGGUAGUGAGAUGUGUCGAUAAUUUUGUCUCACUACCUUGUCUUUCAU	NW_017547352.1:36332..36390:+	*
22	asp-miR-14-3p	asp-miR-14-5p	NW_017547098.1_493	2500	4975	4660	0	315	yes	847.347	57.8033	dme-miR-14-3p	UCAGUCUUUUUCUCUCUCCUA .....................U	Drosophila melanogaster	Metazoa;Bilateria;Ecdysozoa;Arthropoda;Hexapoda;	UCAGUCUUUUUCUCUCUCCUA	AGGAGAGAGAGGAAGGCUUUUGAC	AGGAGAGAGAGGAAGGCUUUUGACUUGUUUUUAUCUCUCAGUCAGUCUUUUUCUCUCUCCUA	NW_017547098.1:8908667..8908729:+
23	asp-miR-275-3p	asp-miR-275-5p	NW_017547297.1_7629	5.6	5061	4510	0	551	yes	820.072	101.11	dme-miR-275-3p	UCAGGUACCUGAAGUAGCGCG .....................CG	Drosophila melanogaster	Metazoa;Bilateria;Ecdysozoa;Arthropoda;Hexapoda;	UCAGGUACCUGAAGUAGCGCG	CGGGCUACAUCAGGGACUUAGCGAC	CGGGCUACAUCAGGGACUUAGCGACUGUGUUAUUUUACAGUCAGGUACCUGAAGUAGCGCG	NW_017547297.1:1465108..1465169:+	*
24	asp-let-7-5p	asp-let-7-3p	NW_017547299.1_7862	4.8	4132	4098	0	34	yes	745.156	6.23909	dme-let-7-5p	UGAGGUAGUAGGUUGUAUAG ....................U	Manduca sexta	Metazoa;Bilateria;Ecdysozoa;Arthropoda;Hexapoda;	UGAGGUAGUAGGUUGUAUAG	CUGUACAGCUUGCUAACUUUCC	UGAGGUAGUAGGUUGUAUAGUAAAGUACUACAUCUUUUUUGGCGUACUGUACAGCUUGCUAACUUUCC	NW_017547299.1:803734..803802:+
25	asp-miR-263a-5p	asp-miR-263a-3p	NW_017547161.1_3192	5.1	3854	3828	0	26	yes	696.061	4.77107	dme-miR-263a-5p	AAUGGCACUAGAAGAAUUCACG .........G............GG	Drosophila melanogaster	Metazoa;Bilateria;Ecdysozoa;Arthropoda;Hexapoda;	AAUGGCACUAGAAGAAUUCACG	CGUGGGUCUUCAGUGUCAUCU	AAUGGCACUAGAAGAAUUCACGGGUUUAUUCGUCUCUCGUGGGUCUUCAGUGUCAUCU	NW_017547161.1:912282..912340:+
26			NW_017557870.1_14945	4.7	314	314	0	0	yes	57.0959	0		AAUGGCACUGGAAGAAUUCACG ......................GG			AAUGGCACUGGAAGAAUUCACG	UGAAUUCUCAGUGUCAUCUG	AAUGGCACUGGAAGAAUUCACGGGUUUUUUUCCUCAUGAAUUCUCAGUGUCAUCUG	NW_017557870.1:116265..116321:-	*
27	asp-miR-31-5p	asp-miR-31-3p	NW_017547107.1_1345	5	3599	3599	0	0	yes	654.421	0	aca-miR-31-5p	AGGCAAGAUGUUGGCAUAGC ....................U	Anolis carolinensis	Metazoa;Bilateria;Deuterostoma;Chordata;Vertebrata;Sauria;	AGGCAAGAUGUUGGCAUAGC	UGUGUCACAUCUGGCCAAC	AGGCAAGAUGUUGGCAUAGCUGACGUGCAAUUGAUAGCUCAGGUGUGUCACAUCUGGCCAAC	NW_017547107.1:9048192..9048254:-
28	asp-miR-306-5p	asp-miR-306-3p	NW_017547320.1_8138	5.3	3293	3285	0	8	yes	597.325	1.46802	dme-miR-306-5p	UCAGGUACUGAGUGACUCU .........G.........	Drosophila melanogaster	Metazoa;Bilateria;Ecdysozoa;Arthropoda;Hexapoda;	UCAGGUACUGAGUGACUCUG	CAGUAGUCAAUUAGUACCUGGC	UCAGGUACUGAGUGACUCUGAGGGAGUUCGAUGCUCAGUAGUCAAUUAGUACCUGGC	NW_017547320.1:2159894..2159951:+
29	asp-miR-305-5p	asp-miR-305-3p	NW_017547297.1_7632	5.1	2884	2871	0	13	yes	522.046	2.38553	dme-miR-305-5p	AUUGUACUUCAUCAGGUGCUC .....................UG	Drosophila melanogaster	Metazoa;Bilateria;Ecdysozoa;Arthropoda;Hexapoda;	AUUGUACUUCAUCAGGUGCUC	AGGCAUCCGUUGGAGUGCAAGC	AUUGUACUUCAUCAGGUGCUCUGGUCUAUUUGUAUCCAGGCAUCCGUUGGAGUGCAAGC	NW_017547297.1:1466885..1466944:+
30	asp-miR-92b-3p	asp-miR-92b-5p	NW_017564582.1_15992	0.6	2686	2686	0	0	no	488.407	0	dme-miR-92b-3p	AAUUGCACUAGUCCCGGCCUG .....................C	Drosophila melanogaster	Metazoa;Bilateria;Ecdysozoa;Arthropoda;Hexapoda;	AAUUGCACUAGUCCCGGCCUG	GGUCGAGUCUAGGGCAAAUUUUG	GGUCGAGUCUAGGGCAAAUUUUGUGCUCUUUCAAAUUGCACUAGUCCCGGCCUG	NW_017564582.1:513918..513972:-
31	asp-miR-13b-3p	asp-miR-13b-5p	NW_017561640.1_15253	1100	2310	1715	0	595	yes	311.846	109.184	bmo-miR-13b	UAUCACAGCCAUUUUUGACGUGCC ....................A.U	Bombyx mori	Metazoa;Bilateria;Ecdysozoa;Arthropoda;Hexapoda;	UAUCACAGCCAUUUUUGACGUGCC	UCGUCAAAUGGUUGUGAAGU	UCGUCAAAUGGUUGUGAAGUGUUGGUAUCACAGUUCAUAUCACAGCCAUUUUUGACGUGCC	NW_017561640.1:204..265:+
32			NW_017547352.1_8565							0	0							UCGUCAAAUGGUUGUGAAGUGUUGAUAUCACAGUUCAUAUCACAGCCAUUUUUGACGUGCC	NW_017547352.1:39883..39944:+
33	asp-miR-34-5p	asp-miR-34-3p	NW_017550575.1_11884	5.1	1718	1634	0	84	yes	297.117	15.4142	dme-miR-34-5p	UGGCAGUGUGGUUAGCUGGUUG ......................UG	Drosophila melanogaster	Metazoa;Bilateria;Ecdysozoa;Arthropoda;Hexapoda;	UGGCAGUGUGGUUAGCUGGUUG	CUGCCACUUCCUGCACUGCCCU	UGGCAGUGUGGUUAGCUGGUUGUGUAGAAUUAUUUCACUGCCACUUCCUGCACUGCCCU	NW_017550575.1:854755..854814:+	*
34	asp-miR-87a-3p	asp-miR-87a-5p	NW_017547298.1_7717	280	558	543	0	15	yes	98.7359	2.75254	tca-miR-87a-3p	GUGAGCAAAGUUUCAGGUGUG .....................	Tribolium castaneum	Metazoa;Bilateria;Ecdysozoa;Arthropoda;Hexapoda;	GUGAGCAAAGUUUCAGGUGUG	GGGCCUGACUCGUUGCUCGACC	GGGCCUGACUCGUUGCUCGACCUGUUUUUUUAGAGCGAGGUGAGCAAAGUUUCAGGUGUGUUUGCGGUGUAAAACUCAACGCACGAAGCCGGACUCACCG	NW_017547298.1:2017127..2017227:+
35			NW_017547298.1_7719	820	1603	1572	0	31	yes	285.843	5.68858	tca-miR-87a-3p	GUGAGCAACGUAUCAGGUGUC ........A..U........GA	Tribolium castaneum	Metazoa;Bilateria;Ecdysozoa;Arthropoda;Hexapoda;	GUGAGCAACGUAUCAGGUGUC	CGCCUGAUACUUGCUCCGAACC	CGCCUGAUACUUGCUCCGAACCUAAGAUUAUGCACGCAAGGUGAGCAACGUAUCAGGUGUC	NW_017547298.1:2017271..2017332:+
36	asp-miR-993-3p	asp-miR-993-5p	NW_017547290.1_7299	950	1873	1523	0	350	yes	276.933	64.2259	dme-miR-993-3p	GAAGCUCGUCUCUACAGGUAUC ......................U	Drosophila melanogaster	Metazoa;Bilateria;Ecdysozoa;Arthropoda;Hexapoda;	GAAGCUCGUCUCUACAGGUAUC	UACCCUGUAGAUCCGGGCUUU	UACCCUGUAGAUCCGGGCUUUUGUAGAAUAUCUAAGUAUCAGAAGCUCGUCUCUACAGGUAUC	NW_017547290.1:727657..727720:+	*
37	asp-miR-125-5p	asp-miR-125-3p	NW_017547299.1_7864	780	1524	1443	0	81	yes	262.387	14.8637	dme-miR-125-5p	UCCCUGAGACCCUAAUUUGUG ...............C.....A	Drosophila melanogaster	Metazoa;Bilateria;Ecdysozoa;Arthropoda;Hexapoda;	UCCCUGAGACCCUAAUUUGUG	ACAGAUUAGGCAUCUCAGGUA	UCCCUGAGACCCUAAUUUGUGAUUUCUGUUCAUGUAGCUCACAGAUUAGGCAUCUCAGGUA	NW_017547299.1:822960..823021:+
38	asp-miR-927-3p	asp-miR-927-5p	NW_017547282.1_7013	870	1704	1250	0	454	yes	227.293	83.3101	dme-miR-927-3p	CAAAGCGUUUGAAUUCUGGAA ...........G......A..C	Drosophila melanogaster	Metazoa;Bilateria;Ecdysozoa;Arthropoda;Hexapoda;	CAAAGCGUUUGAAUUCUGGAA	UUUAGAAUGCUUACGCUUUAC	UUUAGAAUGCUUACGCUUUACCGUGAAUUAUUUAGAGUGGCAAAGCGUUUGAAUUCUGGAA	NW_017547282.1:1940947..1941008:+
39	asp-miR-281-2-5p	asp-miR-281-2-3p	NW_017561619.1_15248	810	1584	1209	0	375	yes	219.837	68.8134	dme-miR-281-2-5p	AAGAGAGCUAUCCUUCGACAG .............G.......U	Drosophila melanogaster	Metazoa;Bilateria;Ecdysozoa;Arthropoda;Hexapoda;	AAGAGAGCUAUCCUUCGACAG	UGUCAUGGAGUUGCUCUCUUU	AAGAGAGCUAUCCUUCGACAGUAUAAUUUUUGUACCACUGUCAUGGAGUUGCUCUCUUU	NW_017561619.1:12115..12174:+
40	asp-miR-252a-5p	asp-miR-252a-3p	NW_017554870.1_13884	590	1169	1168	0	1	no	212.382	0.183503	dpu-miR-252a	CUAAGUACUCCGUGCCGCAGG ..........-..........AG	Drosophila melanogaster	Metazoa;Bilateria;Ecdysozoa;Arthropoda;Hexapoda;	CUAAGUACUCCGUGCCGCAGG	CUGCUGUUCAAGUGCUUAUC	CUAAGUACUCCGUGCCGCAGGAGUGUGUUGUGAAGGCUCCUGCUGUUCAAGUGCUUAUC	NW_017554870.1:193643..193702:+
41	asp-miR-1-3p	asp-miR-1-5p	NW_017547904.1_9568	390	770	758	0	12	yes	137.83	2.20203	dme-miR-1-3p	UGGAAUGUAAAGAAGUAUGGA .....................G	Drosophila melanogaster	Metazoa;Bilateria;Ecdysozoa;Arthropoda;Hexapoda;	UGGAAUGUAAAGAAGUAUGGA	CCGUACUUCCUUACUUCUCAU	CCGUACUUCCUUACUUCUCAUAGUGAUGUAAUACUUAUGGAAUGUAAAGAAGUAUGGA	NW_017547904.1:1209882..1209940:-
42	asp-miR-190-5p	asp-miR-190-3p	NW_017547096.1_359	330	648	645	0	3	yes	117.283	0.550508	dme-miR-190-5p	AGAUAUGUUUGAUAUUCUUGGUU .......................G	Drosophila melanogaster	Metazoa;Bilateria;Ecdysozoa;Arthropoda;Hexapoda;	AGAUAUGUUUGAUAUUCUUGGUU	ACCAAAUGUCAAACAUAUUAUC	AGAUAUGUUUGAUAUUCUUGGUUGUUUAAUUUGAAUUCAACCAAAUGUCAAACAUAUUAUC	NW_017547096.1:1449796..1449857:-	*
43	asp-miR-279-3p	asp-miR-279b-5p	NW_017547145.1_3172	5.2	629	629	0	0	yes	114.374	0	pxy-miR-279b-3p	UGACUAGAUUUUCACUCAUUC ...................C.	Plutella xylostella	Metazoa;Bilateria;Ecdysozoa;Arthropoda;Hexapoda;	UGACUAGAUUUUCACUCAUUC	GUGGGUGGAUUUCUGGCCCAUG	GUGGGUGGAUUUCUGGCCCAUGUUGUGUUGUUUCAUGACUAGAUUUUCACUCAUUC	NW_017547145.1:2285467..2285523:-
44	asp-miR-92a-3p	asp-miR-92a-5p	NW_017564582.1_15994	5.1	478	478	0	0	yes	86.9167	0	dme-miR-92a-3p	UAUUGCACUUGUCCCGGCC C..................UAU	Drosophila melanogaster	Metazoa;Bilateria;Ecdysozoa;Arthropoda;Hexapoda;	UAUUGCACUUGUCCCGGCC	CUGUGAUGGGUGCAAAAUC	CUGUGAUGGGUGCAAAAUCCGUUGUCGUCAGAUAUUGCACUUGUCCCGGCC	NW_017564582.1:514087..514138:-
45	asp-miR-133-3p	asp-miR-133-5p	NW_017547904.1_9564	230	462	461	0	1	yes	83.8255	0.183503	dme-miR-133-3p	UUGGUCCCCUUCAACCAGCUG .....................U	Drosophila melanogaster	Metazoa;Bilateria;Ecdysozoa;Arthropoda;Hexapoda;	UUGGUCCCCUUCAACCAGCUG	AGCUGGUUGAACCUGGGUCAA	AGCUGGUUGAACCUGGGUCAAAUUGUAACUUCGGUGAAAGUCAUUUGGUCCCCUUCAACCAGCUG	NW_017547904.1:1012845..1012910:-	*
46	asp-miR-263b-5p	asp-miR-263b-3p	NW_017547161.1_3196	240	467	447	0	20	yes	81.2799	3.67005	api-miR-263b	CUUGGCACUGGAAGAAUUCACAG .......................A	Acyrthosiphon pisum	Metazoa;Bilateria;Ecdysozoa;Arthropoda;Hexapoda;	CUUGGCACUGGAAGAAUUCACAG	GUGGAUCUUUUGGUGCCAAAC	CUUGGCACUGGAAGAAUUCACAGACUGUUAUUAAAGAUCGUGGAUCUUUUGGUGCCAAAC	NW_017547161.1:950587..950647:+
47	asp-miR-252b-5p	asp-miR-252b-3p	NW_017554870.1_13882	200	406	401	0	5	no	72.9155	0.917513	api-miR-252b	CUAAGUAGUAGCGCCGAAGGUG ...............A.C....A	Acyrthosiphon pisum	Metazoa;Bilateria;Ecdysozoa;Arthropoda;Hexapoda;	CUAAGUAGUAGCGCCGAAGGUG	ACCUGCGCACUCCUACUUAAC	CUAAGUAGUAGCGCCGAAGGUGAUGGUUAUUUGAAGUCACCUGCGCACUCCUACUUAAC	NW_017554870.1:149158..149217:+
48	asp-miR-124-3p	asp-miR-124-5p	NW_017557672.1_14877	0.3	556	352	0	204	no	64.0056	37.4345	dme-miR-124-3p	UAAGGCACGCGGUGAAUGCC ....................AAG	Drosophila melanogaster	Metazoa;Bilateria;Ecdysozoa;Arthropoda;Hexapoda;	UAAGGCACGCGGUGAAUGCC	CGUGUUCACUGUGUUGGCUUAAU	CGUGUUCACUGUGUUGGCUUAAUGUGAUUUUAUCAUAAGGCACGCGGUGAAUGCC	NW_017557672.1:97531..97586:+	*
49	asp-miR-375-3p	asp-miR-375-5p	NW_017547090.1_76	150	302	294	0	8	yes	53.4592	1.46802	ame-miR-375-3p	UUUGUUCGUUCGGCUCGAGUU .....................A	Apis mellifera	Metazoa;Bilateria;Ecdysozoa;Arthropoda;Hexapoda;	UUUGUUCGUUCGGCUCGAGUU	CCUUGAGCUAAAUGAAUAAAU	CCUUGAGCUAAAUGAAUAAAUUGUUUUUUAUUAUUAAUUUGUUCGUUCGGCUCGAGUU	NW_017547090.1:1647743..1647801:-	*
50			NW_017552993.1_13325							0	0							CCUUGAGCUAAAUGAAUAAAUUGUUUUUUAUGAUUAAUUUGUUCGUUCGGCUCGAGUU	NW_017552993.1:1550..1608:+	*
51	asp-miR-10-5p	asp-miR-10-3p	NW_017547290.1_7361	4.4	290	285	0	5	yes	51.8227	0.917513	oar-miR-10a	UACCCUGUAGAUCCGAAAUU .................U..G	Ovis aries	Metazoa;Bilateria;Deuterostoma;Chordata;Vertebrata;Mammalia;Ruminantia;	UACCCUGUAGAUCCGAAAUU	AAAUUCGGUUCUAGAGAGGU	UACCCUGUAGAUCCGAAAUUUGUCUUUAGAAAUUCGACAAAUUCGGUUCUAGAGAGGU	NW_017547290.1:868110..868168:-	*
52	asp-miR-996-3p	asp-miR-996-5p	NW_017553907.1_13657	150	304	254	0	50	yes	46.1859	9.17513	api-miR-996	UGACUAGAGUUACACUCGUC ....................A	Drosophila melanogaster	Metazoa;Bilateria;Ecdysozoa;Arthropoda;Hexapoda;	UGACUAGAGUUACACUCGUC	GCGGGUGUUACUCUGGUGUCAC	GCGGGUGUUACUCUGGUGUCACAUUCUUUUGUAUAUUGUGACUAGAGUUACACUCGUC	NW_017553907.1:824153..824211:-
53	asp-miR-7-5p	asp-miR-7-3p	NW_017556795.1_14461	110	216	210	0	6	yes	38.1852	1.10102	dme-miR-7-5p	UGGAAGACUAGUGAUUUUGUUGU .......................	Drosophila melanogaster	Metazoa;Bilateria;Ecdysozoa;Arthropoda;Hexapoda;	UGGAAGACUAGUGAUUUUGUUGU	CAAAAAAUCUCUAGUCUUUU	UGGAAGACUAGUGAUUUUGUUGUUGUGAUGUUGGUUCAAACAAAAAAUCUCUAGUCUUUU	NW_017556795.1:161529..161589:-	*
54	asp-miR-210-3p	asp-miR-210-5p	NW_017550873.1_12017	4.8	203	201	0	2	yes	36.5487	0.367005	dme-miR-210-3p	CUUGUGCGUGUGACAGCGGC ....................UAU	Drosophila melanogaster	Metazoa;Bilateria;Ecdysozoa;Arthropoda;Hexapoda;	CUUGUGCGUGUGACAGCGGC	GCUGCUGGACACUGCACAAG	GCUGCUGGACACUGCACAAGAUUAGAAUUACAAUGAUCUCUUGUGCGUGUGACAGCGGC	NW_017550873.1:911620..911679:+	*
55	asp-miR-1000-5p	asp-miR-1000-3p	NW_017547246.1_6234	5	181	176	0	5	yes	32.0028	0.917513	dme-miR-1000-5p	AUAUUGUCCUGUCACAGCAG ....................U	Drosophila melanogaster	Metazoa;Bilateria;Ecdysozoa;Arthropoda;Hexapoda;	AUAUUGUCCUGUCACAGCAG	CUACUGUGUCGGGACGGUAAC	AUAUUGUCCUGUCACAGCAGUACUUUAAUUUUACGUACUACUGUGUCGGGACGGUAAC	NW_017547246.1:2709845..2709903:+	*
56	asp-miR-929-5p	asp-miR-929-3p	NW_017547330.1_8238	5	142	141	0	1	yes	25.6386	0.183503	dme-miR-929-5p	AAAUUGACUCUAGUAGGGAG ....................UC	Drosophila melanogaster	Metazoa;Bilateria;Ecdysozoa;Arthropoda;Hexapoda;	AAAUUGACUCUAGUAGGGAG	CUCCCUAAUGGAGUCAGAUU	AAAUUGACUCUAGUAGGGAGUCUUUUAUUUUAUAUUGACUCCCUAAUGGAGUCAGAUU	NW_017547330.1:415939..415997:+
57	asp-miR-137-3p	asp-miR-137-5p	NW_017547181.1_4201	73	140	138	0	2	yes	25.0931	0.367005	dme-miR-137-3p	UAUUGCUUGAGAAUACACGUA .....................G	Drosophila melanogaster	Metazoa;Bilateria;Ecdysozoa;Arthropoda;Hexapoda;	UAUUGCUUGAGAAUACACGUA	ACGCGUAUUCUUGGGGAAUUAA	ACGCGUAUUCUUGGGGAAUUAACACACUUUGCAGCUGUUAUUGCUUGAGAAUACACGUA	NW_017547181.1:4906219..4906278:+	*
58	asp-miR-29b-3p	asp-miR-29b-5p	NW_017547261.1_6573	4.3	130	130	0	0	yes	23.6384	0	aca-miR-29b	UAGCACCAUUUGAAAUCAGUG .....................	Anolis carolinensis	Metazoa;Bilateria;Deuterostoma;Chordata;Vertebrata;Sauria;	UAGCACCAUUUGAAAUCAGUG	CUGAUUUUAUUUGGUGGCUUAG	CUGAUUUUAUUUGGUGGCUUAGAUUUAUUUAGUUCUAGCACCAUUUGAAAUCAGUG	NW_017547261.1:4373495..4373551:+
59	asp-miR-971b-5p	asp-miR-971b-3p	NW_017547177.1_3772	72	134	119	0	15	yes	21.6383	2.75254	tca-miR-971b-5p	CACUCUAAGCUCGAACAUCAAG .........U.U..........C	Tribolium castaneum	Metazoa;Bilateria;Ecdysozoa;Arthropoda;Hexapoda;	CACUCUAAGCUCGAACAUCAAG	UUGGUGUUCUACCUUACAGUGC	CACUCUAAGCUCGAACAUCAAGCCCAUCAUUGAUAUGUUUGGUGUUCUACCUUACAGUGC	NW_017547177.1:2847368..2847428:+
60	asp-miR-307a-3p	asp-miR-307a-5p	NW_017547096.1_364	4.8	114	114	0	0	yes	20.7291	0	dme-miR-307a-3p	UCACAACCUCCUUGAGUGAG ....................CGA	Drosophila melanogaster	Metazoa;Bilateria;Ecdysozoa;Arthropoda;Hexapoda;	UCACAACCUCCUUGAGUGAG	CACUCAAUCUGGGUGUGAUG	CACUCAAUCUGGGUGUGAUGUGUUUACCUACGAUCCAUCACAACCUCCUUGAGUGAG	NW_017547096.1:1790066..1790123:-	*
61	asp-miR-3049-3p	asp-miR-3049-5p	NW_017547142.1_3035	69	127	89	0	38	yes	16.1832	6.9731	ame-miR-3049-3p	UCCGUCCAACUCUUUUCCGCC ............C......U.U	Apis mellifera	Metazoa;Bilateria;Ecdysozoa;Arthropoda;Hexapoda;	UCCGUCCAACUCUUUUCCGCC	UCGGGAAGGCCGUUGCGGCGG	UCGGGAAGGCCGUUGCGGCGGAUUGUGAGAUAAGCUCAAUCCGUCCAACUCUUUUCCGCC	NW_017547142.1:3651122..3651182:+
62	asp-miR-2796-3p	asp-miR-2796-5p	NW_017547276.1_6782	50	91	87	0	4	yes	15.8196	0.73401	ame-miR-2796-3p	GUAGGCCGGCGGAAACUACUUG ......................C	Apis mellifera	Metazoa;Bilateria;Ecdysozoa;Arthropoda;Hexapoda;	GUAGGCCGGCGGAAACUACUUG	AGGGGUUUCAUUCGGCCUCCA	AGGGGUUUCAUUCGGCCUCCAGCCUAAUUGAGAUGUUGUAGGCCGGCGGAAACUACUUG	NW_017547276.1:164791..164850:-	*
63	asp-miR-998-3p	asp-miR-998-5p	NW_017547112.1_1536	5.3	80	80	0	0	yes	14.5467	0	api-miR-998-3p	UAGCACCAUGGAAUUCAGCUU ....................G	Acyrthosiphon pisum	Metazoa;Bilateria;Ecdysozoa;Arthropoda;Hexapoda;	UAGCACCAUGGAAUUCAGCUU	GCUGGAUUCUGUGCUUGCUGCA	GCUGGAUUCUGUGCUUGCUGCAGUCUAUUUCACAUGUAGCACCAUGGAAUUCAGCUU	NW_017547112.1:1633093..1633150:-
64	asp-miR-1175-3p	asp-miR-1175-5p	NW_017547443.1_8882	3.3	74	74	0	0	yes	13.4557	0	tca-miR-1175-3p	UGAGAUUCAACUCCUCCAUC ....................	Tribolium castaneum	Metazoa;Bilateria;Ecdysozoa;Arthropoda;Hexapoda;	UGAGAUUCAACUCCUCCAUC	UGGAGAAGUGUCUCCUCACU	UGGAGAAGUGUCUCCUCACUUUAAAAUUGAACAAGUGAGAUUCAACUCCUCCAUC	NW_017547443.1:363797..363852:-
65	asp-miR-965-3p	asp-miR-965-5p	NW_017551483.1_12566	4.4	79	59	0	20	yes	10.7282	3.67005	dme-miR-965-3p	UAAGCGUAUAGCUUUUCCCC ....................UU	Drosophila melanogaster	Metazoa;Bilateria;Ecdysozoa;Arthropoda;Hexapoda;	UAAGCGUAUAGCUUUUCCCC	CGGGGGAAGUUAUAUCGCAGAU	CGGGGGAAGUUAUAUCGCAGAUGUUCUGCUUAUCAUAAGCGUAUAGCUUUUCCCC	NW_017551483.1:4663002..4663057:-
66	asp-miR-iab-4-5p	asp-miR-iab-4-3p	NW_017549609.1_11445	4.7	30	26	0	4	yes	4.72769	0.73401	dme-miR-iab-4-5p	ACGUAUACUAAAUGUAUCCU .........G..........GA	Drosophila melanogaster	Metazoa;Bilateria;Ecdysozoa;Arthropoda;Hexapoda;	ACGUAUACUAAAUGUAUCCU	AUACCUUUAGUAUACGUAAC	ACGUAUACUAAAUGUAUCCUGAGUGUUAUAUUCUUCCGGUAUACCUUUAGUAUACGUAAC	NW_017549609.1:2987912..2987972:-
67	asp-miR-iab-8-3p	asp-miR-iab-8-5p	NW_017549609.1_11368	1.5	5	2	0	3	yes	0.363668	0.550508	dps-miR-iab-8-3p	AGGAUACAUUUAGUAUACGUC ..........C.........AUA	Drosophila pseudoobscura	Metazoa;Bilateria;Ecdysozoa;Arthropoda;Hexapoda;	AGGAUACAUUUAGUAUACGUC	UACGUAUACUAAAGGUAUACCGGAA	UACGUAUACUAAAGGUAUACCGGAAGAAUAUAACACUCAGGAUACAUUUAGUAUACGUC	NW_017549609.1:2987914..2987973:+
