# Supplementary material for: First Report of Aleurocanthus spiniferus on Ailanthus altissima: Profiling of the Insect Microbiome and MicroRNAs
Source: Insects. 2020 Mar 3;11(3):161. doi: 10.3390/insects11030161 (PMC7142546; doi:10.3390/insects11030161)
Supplement: Supplementary file 1 [file insects-11-00161-s001.zip › insects-715338-supplementary/TabS2.xlsx]

## Sheet: TabS2 - Novel miRNAs
ID	proposed name for mature	proposed name for star	provisional id	miRDeep2 score	total read count	mature read count	loop read count	star read count	significant randfold p-value	RPM mature	RPM star	example of miRBase miRNA with the same seed	Alignment	Species	Taxonomy	consensus mature sequence	consensus star sequence	consensus precursor sequence	precursor coordinate	Match with known precursors
1	asp-miR-131930-5p	asp-miR-131930-3p	NW_017552654.1_13193	4.5	8190	8069	0	121	yes	1467.22	22.2038	dme-miR-12-5p	UGAGUAUUACAUCAGAUAUUU ...............G..C.GGU	Drosophila melanogaster	Metazoa;Bilateria;Ecdysozoa;Arthropoda;Hexapoda;	UGAGUAUUACAUCAGAUAUUU	GAAUACCUGUGCAAUGCUCUC	UGAGUAUUACAUCAGAUAUUUGAGUAUUUUUUCACUUCGAAUACCUGUGCAAUGCUCUC	NW_017552654.1:186778..186837:-
2	asp-miR-81360-5p	asp-miR-81360-3p	NW_017547320.1_8136	4.3	2228	2228	0	0	yes	405.126	0	dme-miR-9a-5p	UCUUUGGUAUUCUAGCUGUAG ........UA..........UGA	Drosophila melanogaster	Metazoa;Bilateria;Ecdysozoa;Arthropoda;Hexapoda;	UCUUUGGUAUUCUAGCUGUAG	GACGCUUCAGUACCAAAGUUA	UCUUUGGUAUUCUAGCUGUAGGUGUUUUUACAUAUCCUGACGCUUCAGUACCAAAGUUA	NW_017547320.1:2154975..2155034:+
3	asp-miR-36450-5p	asp-miR-36450-3p	NW_017547174.1_3645	5.2	1887	1887	0	0	yes	343.121	0	dme-miR-5-5p	UAAGGAACUAGGAAUGAGAUG A.......G.UCGU..U...AUG	Drosophila melanogaster	Metazoa;Bilateria;Ecdysozoa;Arthropoda;Hexapoda;	UAAGGAACUAGGAAUGAGAUG	UCUCAGUUGUAGUUCCUUGCC	UAAGGAACUAGGAAUGAGAUGGAGUUUUCAAUUUAUCUCAUCUCAGUUGUAGUUCCUUGCC	NW_017547174.1:1937885..1937946:-
4	asp-miR-111690-5p	asp-miR-111690-3p	NW_017549178.1_11169	220	428	379	0	49	yes	68.9151	8.99162	efu-mir-9235b	UGUGAUGUGCCUGUGGGCUUU UAAU.U.......G.......AAG	Eptesicus fuscus	Metazoa;Bilateria;Deuterostoma;Chordata;Vertebrata;Mammalia;Laurasiatheria;	UGUGAUGUGCCUGUGGGCUUU	UGGCCCACACCCACAGCGCUUA	UGUGAUGUGCCUGUGGGCUUUUCUUAUAUUUUUGUACGAAUGGCCCACACCCACAGCGCUUA	NW_017549178.1:3495258..3495320:-
5	asp-miR-129380-3p	asp-miR-129380-5p	NW_017552322.1_12938	5	362	362	0	0	yes	65.824	0	dme-miR-981-3p	UUCGUUGUCGCCGAAAACUCGUC ..........A.....C..GCA	Drosophila melanogaster	Metazoa;Bilateria;Ecdysozoa;Arthropoda;Hexapoda;	UUCGUUGUCGCCGAAAACUCGUC	CGCGGGUUUUGCGACGAACGAGCC	CGCGGGUUUUGCGACGAACGAGCCGUUAUUUUUAAACGCAGGUUCGUUGUCGCCGAAAACUCGUC	NW_017552322.1:646402..646467:-
6	asp-miR-38410-3p	asp-miR-38410-5p	NW_017547177.1_3841	2.8	258	258	0	0	yes	46.9132	0	zma-miR396e-3p	ACUUUGGCCGUGAAAGCCGUG ..U.AA..........GGAAG	Zea mays	Viridiplantae;Magnoliophyta;monocotyledons;	ACUUUGGCCGUGAAAGCCGUG	CGGCUAGGGUUAAAACAU	CGGCUAGGGUUAAAACAUGUCAGUAUAAGGCAGUAAAUGUACAUAAUCACUGAAAAAAUAAACUUUGGCCGUGAAAGCCGUG	NW_017547177.1:5603872..5603954:+
7	asp-miR-161110-3p	asp-miR-161110-5p	NW_017564655.1_16111	5.2	201	201	0	0	yes	36.5487	0	api-miR-3016	UUUGGUAAAAGAUAGCCGGUA A.......C.C.....UCU.UAG	Acyrthosiphon pisum	Metazoa;Bilateria;Ecdysozoa;Arthropoda;Hexapoda;	UUUGGUAAAAGAUAGCCGGUA	CCGGCUAUUUCUUUCCUCAAAGU	CCGGCUAUUUCUUUCCUCAAAGUUGGUUUUACGGAGACUUUGGUAAAAGAUAGCCGGUA	NW_017564655.1:2288547..2288606:+
8	asp-miR-1011900-3p	asp-miR-1011900-5p	NW_017548094.1_10119	5.1	183	183	0	0	yes	33.2756	0	dme-miR-993-3p	CAAGCUCGUUGAAGUAUACCC G........CUCUAC.GGUAUCU	Drosophila melanogaster	Metazoa;Bilateria;Ecdysozoa;Arthropoda;Hexapoda;	CAAGCUCGUUGAAGUAUACCC	GUAUACCAACGAGCUUGGA	GUAUACCAACGAGCUUGGAUAAGCUUUCAAGCUCGUUGAAGUAUACCC	NW_017548094.1:36089..36137:+
9	asp-miR-131950-5p	asp-miR-131950-3p	NW_017552654.1_13195	100	200	163	0	37	yes	29.639	6.78959	dme-miR-304-5p	UAAUCUCAUACAGUUAUCCAUGA ..........UUUG..AAUG...G	Drosophila melanogaster	Metazoa;Bilateria;Ecdysozoa;Arthropoda;Hexapoda;	UAAUCUCAUACAGUUAUCCAUGA	CAAGGUACUGUAUGAGGUGC	UAAUCUCAUACAGUUAUCCAUGAGUAUCCAGGUUUUUAGUCACUCAAGGUACUGUAUGAGGUGC	NW_017552654.1:189212..189276:-
10	asp-miR-64150-3p	asp-miR-64150-5p	NW_017547257.1_6415	1.3	147	147	0	0	no	26.7296	0	bmo-miR-3322	CCUCGUCGGCGUCGGCGGC U........UU.GAAGUUGGCUAG	Bombyx mori	Metazoa;Bilateria;Ecdysozoa;Arthropoda;Hexapoda;	CCUCGUCGGCGUCGGCGGC	CACGCGUCUGAAGCG	CACGCGUCUGAAGCGACCGAUCCAUCGAUCGGUCCUCCUCGUCGGCGUCGGCGGC	NW_017547257.1:1451280..1451335:+
11	asp-miR-22650-3p	asp-miR-22650-5p	NW_017547116.1_2265	0.4	65	65	0	0	no	11.8192	0	ame-miR-9883-5p	GUCGGGCGUAGUUAGUACU U.......GGC.CG.GCGAGA	Apis mellifera	Metazoa;Bilateria;Ecdysozoa;Arthropoda;Hexapoda;	GUCGGGCGUAGUUAGUACU	CGCUAGGACGAUCACCGAAGU	CGCUAGGACGAUCACCGAAGUUAAGUUACGUCGGGCGUAGUUAGUACU	NW_017547116.1:7925742..7925790:+
12			NW_017548020.1_10048							0	0								NW_017548020.1:5969402..5969450:-
13			NW_017547090.1_19	0	120	120	0	0	no	21.8201	0		GUCGGGCGUAGUUAGUACUUAGAU U.......GGC.CG.GCGAGA			GUCGGGCGUAGUUAGUACUUAGAU	CGCUAGGACGAUCACCGAAAU	CGCUAGGACGAUCACCGAAAUUAAGUUCCGUCGGGCGUAGUUAGUACUUAGAU	NW_017547090.1:1477845..1477898:+
14	asp-miR-33410-5p	asp-miR-33410-3p	NW_017547161.1_3341	3.2	104	104	0	0	yes	18.9108	0	mmu-miR-6976-5p	CAGGGAAUUUUUGACCAAAA .......G..GA..GG....UUG	Mus musculus	Metazoa;Bilateria;Deuterostoma;Chordata;Vertebrata;Mammalia;Rodentia;	CAGGGAAUUUUUGACCAAAA	AUAUUCAAAAAUUUCCUGGA	CAGGGAAUUUUUGACCAAAAUGCUCUAAAAAACCGGGAGAACAAUAUUCAAAAAUUUCCUGGA	NW_017547161.1:1252883..1252946:-
15	asp-miR-161130-3p	asp-miR-161130-5p	NW_017564655.1_16113	5	74	74	0	0	yes	13.4557	0	dme-miR-9c-3p	ACUUUGGUAAAAACAGCUGUG UAAAG....UA..CC..AGCUC	Drosophila melanogaster	Metazoa;Bilateria;Ecdysozoa;Arthropoda;Hexapoda;	ACUUUGGUAAAAACAGCUGUG	CGGCUGUUUGUAUCGAAAUGUUG	CGGCUGUUUGUAUCGAAAUGUUGUUGUGUUUUCAACUUUGGUAAAAACAGCUGUG	NW_017564655.1:2292773..2292828:+
16	asp-miR-144320-5p	asp-miR-144320-3p	NW_017556720.1_14432	5.8	69	69	0	0	yes	12.5466	0	eca-miR-9128	ACUCGCGCGGGCACCGUCGU CUGGUG......U....CA....AC	Arabidopsis thaliana	Viridiplantae;Magnoliophyta;eudicotyledons;Brassicaceae;	ACUCGCGCGGGCACCGUCGU	GACGAUGCCCAGGCGAGUUG	ACUCGCGCGGGCACCGUCGUCAAUGCCCGGUCAAUGACGACGAUGCCCAGGCGAGUUG	NW_017556720.1:451897..451955:+
17			NW_017549581.1_11314							0	0								NW_017549581.1:39602..39660:+
18			NW_017555149.1_13938							0	0								NW_017555149.1:1072638..1072696:+
19	asp-miR-169840-3p	asp-miR-169840-5p	NW_017566817.1_16984	3.6	41	41	0	0	yes	7.4552	0	eca-miR-9047	AGUUCCCGGGUUUCGGCACC U........C.GA.CCUGG.UAGG	Equus caballus	Metazoa;Bilateria;Deuterostoma;Chordata;Vertebrata;Mammalia;Laurasiatheria;	AGUUCCCGGGUUUCGGCACC	UGUAGCAAGAACUAU	UGUAGCAAGAACUAUUCAACGAAUAGUUCCCGGGUUUCGGCACC	NW_017566817.1:2966919..2966963:-
20	asp-miR-81390-3p	asp-miR-81390-5p	NW_017547320.1_8139	4.7	29	29	0	0	yes	5.27319	0	dme-miR-4-3p	AUAAAGCUGGAUUACCAAAGC ........A..CA....UU.A	Drosophila melanogaster	Metazoa;Bilateria;Ecdysozoa;Arthropoda;Hexapoda;	AUAAAGCUGGAUUACCAAAGC	UUUGGUGACCCAGCUGUGUAUGUGU	UUUGGUGACCCAGCUGUGUAUGUGUGGCGGUUAGUUCCAUAAAGCUGGAUUACCAAAGC	NW_017547320.1:2163341..2163400:+
21	asp-miR-147030-3p	asp-miR-147030-5p	NW_017557621.1_14703	0.8	29	29	0	0	no	5.27319	0	mmu-miR-7648-3p	CGGCGCGGCCCGGGCGGCGG A...UG........AC....G	Gallus gallus	Metazoa;Bilateria;Deuterostoma;Chordata;Vertebrata;Aves;	CGGCGCGGCCCGGGCGGCGG	GUGAGCCUGGACCGAGGGCGGAU	GUGAGCCUGGACCGAGGGCGGAUUGGAGAAUUCAAAGCAGUCAAUCGGCGCGGCCCGGGCGGCGG	NW_017557621.1:10736677..10736742:+
22	asp-miR-1850-5p	asp-miR-1850-3p	NW_017547093.1_185	1.4	26	26	0	0	no	4.72769	0	hbv-miR-B4	UCGGGGCGGCCGUUGCCG A.......UGGU.G.UG.GCG	Herpes B virus	Viruses;	UCGGGGCGGCCGUUGCCG	GCAGCGGCGCCGGAGU	UCGGGGCGGCCGUUGCCGUUGCUGGCAGCGGCGCCGGAGU	NW_017547093.1:1632977..1633017:-
23	asp-miR-129190-3p	asp-miR-129190-5p	NW_017552322.1_12919	3.8	24	24	0	0	yes	4.36402	0	mdv1-miR-M10-3p	UCCCGGAGAAAUUUCGAGCU ..U..U...G.......UAACA	Mareks disease virus type 1	Viruses;	UCCCGGAGAAAUUUCGAGCU	CUAGAGAAUUUCCAUGAGU	CUAGAGAAUUUCCAUGAGUUUUCUUCUGUAUCAGCAGAAUUUCCCGGAGAAAUUUCGAGCU	NW_017552322.1:437934..437995:+
24	asp-miR-29250-5p	asp-miR-29250-3p	NW_017547136.1_2925	0	24	24	0	0	no	4.36402	0	mdo-miR-7380-5p	AGGUCCCAGGUUCGAUCCCU .........C.CUAC...UCAU	Monodelphis domestica	Metazoa;Bilateria;Deuterostoma;Chordata;Vertebrata;Mammalia;Metatheria;	AGGUCCCAGGUUCGAUCCCU	ACAUCGAUUGUUUUGGGGCAGAC	AGGUCCCAGGUUCGAUCCCUGGCCAGAUGGACCAAGUUUAAUGGUUUCAAACAUCGAUUGUUUUGGGGCAGAC	NW_017547136.1:599807..599880:-
25			NW_017547136.1_2927							0	0		AGGUCCCAGGUUCGAUCCCU ...........CUAC...UCAU	Monodelphis domestica	Metazoa;Bilateria;Deuterostoma;Chordata;Vertebrata;Mammalia;Metatheria;				NW_017547136.1:603764..603837:-
26	asp-miR-75080-3p	asp-miR-75080-5p	NW_017547292.1_7508	0.4	22	22	0	0	no	4.00035	0	gga-miR-6592-3p	CGCGUCUCCUCCCUCGGA A........CG...GACGGCC	Gallus gallus	Metazoa;Bilateria;Deuterostoma;Chordata;Vertebrata;Aves;	CGCGUCUCCUCCCUCGGA	CGAGCGGAGGAAGCGGU	CGAGCGGAGGAAGCGGUGGCAAUAAAGAGUACGAGCGCGCGUCUCCUCCCUCGGA	NW_017547292.1:2958777..2958832:-
27	asp-miR-87590-3p	asp-miR-87590-5p	NW_017547427.1_8759	5	21	21	0	0	yes	3.81852	0	atr-miR8572	CGACCCGGUCGGCGUCGG U..........UU.GAAUCCUCUC	Arabidopsis thaliana	Viridiplantae;Magnoliophyta;eudicotyledons;Brassicaceae;	CGACCCGGUCGGCGUCGG	GACGAACGACGAGGGAUGAU	GACGAACGACGAGGGAUGAUUUUCCGACGAGGGAAAGUGAAGAUCGACCCGGUCGGCGUCGG	NW_017547427.1:2779263..2779325:+
28	asp-miR-140930-5p	asp-miR-140930-3p	NW_017555629.1_14093	0	20	20	0	0	no	3.63668	0	dme-miR-959-5p	UUAGUACUUAGAUGGGAGAC U.......CG.G.U.AUA.AG	Drosophila melanogaster	Metazoa;Bilateria;Ecdysozoa;Arthropoda;Hexapoda;	UUAGUACUUAGAUGGGAGAC	UUCCUUUCAUGUCUGAAA	UUAGUACUUAGAUGGGAGACAGCUUGGGAAUGACCGCGGUGCGGAAGUUUGCAUAAUGGCUGAGAAUUCCUUUCAUGUCUGAAA	NW_017555629.1:127516..127600:-
29	asp-miR-151900-3p	asp-miR-151900-5p	NW_017560566.1_15190	0.8	18	18	0	0	yes	3.27301	0	bta-miR-11982	AUUACCCGGCGCCUCCACC UU.............CUGCGGGU	Bos taurus	Metazoa;Bilateria;Deuterostoma;Chordata;Vertebrata;Mammalia;Ruminantia;	AUUACCCGGCGCCUCCACC	AUGAGGUACGGGACAAUAG	AUGAGGUACGGGACAAUAGCACACUCCGGGGAGUAUAGUGUUAUUACCCGGCGCCUCCACC	NW_017560566.1:657..718:-
30	asp-miR-8520-5p	asp-miR-8520-3p	NW_017547103.1_852	0.8	17	17	0	0	no	3.09118	0	mmu-miR-3081-5p	GGCCGCGAGCGUGGAGUGGUGA .A.UG....U.....C.....	Mus musculus	Metazoa;Bilateria;Deuterostoma;Chordata;Vertebrata;Mammalia;Rodentia;	GGCCGCGAGCGUGGAGUGGUGA	AUUGCAUAUCCAUCGCGGCGCA	GGCCGCGAGCGUGGAGUGGUGACUCGGAUGUUUGCUUAAUCACCGUGGCUGCAUUGCAUAUCCAUCGCGGCGCA	NW_017547103.1:943997..944071:+
31	asp-miR-35640-5p	asp-miR-35640-3p	NW_017547174.1_3564	5	16	16	0	0	yes	2.90935	0	dme-miR-5-5p	UAAGGAACUGUUUGAUGUGGU A.......GA.CGUUGUGAUAUG	Drosophila melanogaster	Metazoa;Bilateria;Ecdysozoa;Arthropoda;Hexapoda;	UAAGGAACUGUUUGAUGUGGU	CACACCAAUGGUUCCUUGCC	UAAGGAACUGUUUGAUGUGGUGAUGUUGCGAAUCUCUCCACACCAAUGGUUCCUUGCC	NW_017547174.1:1945099..1945157:+
32	asp-miR-70610-3p	asp-miR-70610-5p	NW_017547282.1_7061	3.3	16	16	0	0	yes	2.90935	0	ame-miR-750-3p	CAGCUCUAACUCUUAAAGCUG .CAGA..........CCAG.C	Apis mellifera	Metazoa;Bilateria;Ecdysozoa;Arthropoda;Hexapoda;	CAGCUCUAACUCUUAAAGCUG	GAAAUAUAAGAGUUAGCUGAG	GAAAUAUAAGAGUUAGCUGAGAAAGCAGCUCUAACUCUUAAAGCUG	NW_017547282.1:4449832..4449878:+
33	asp-miR-29460-5p	asp-miR-29460-3p	NW_017547139.1_2946	1.2	16	16	0	0	yes	2.90935	0	ame-bantam-3p	AGAUCCUUGUGACAGCUU UG.....A......A....GAUU	Apis mellifera	Metazoa;Bilateria;Ecdysozoa;Arthropoda;Hexapoda;	AGAUCCUUGUGACAGCUU	CCUGACUCAAUCUCC	AGAUCCUUGUGACAGCUUAAAGUUGAAAAAUUAACUUAUCCUGACUCAAUCUCC	NW_017547139.1:273731..273785:+
34	asp-miR-46090-5p	asp-miR-46090-3p	NW_017547184.1_4609	4.2	13	13	0	0	yes	2.36384	0	dvi-miR-9709-5p	UUGCACUUCGGUAUCUCCAACCUAU ..........C.U.U.UAU..AACG	Drosophila virilis	Metazoa;Bilateria;Ecdysozoa;Arthropoda;Hexapoda;	UUGCACUUCGGUAUCUCCAACCUAU	CUGUUGGUCGUAAUGAAGUGCCAAA	UUGCACUUCGGUAUCUCCAACCUAUCGUUCUAGUACGUCUGUUGGUCGUAAUGAAGUGCCAAA	NW_017547184.1:3061811..3061874:-
35	asp-miR-109-5p	asp-miR-42860-3p	NW_017547182.1_4286	3.9	13	13	0	0	yes	2.36384	0	gsa-miR-10b-5p	UGUAGACCUGAAUCA AACCC........C....UUGA	Gyrodactylus salaris	Metazoa;Bilateria;Lophotrochozoa;Platyhelminthes;	CGCACUAUUUGUAGACCUGAAUCAA	GAUUCGGGGGGAUUCAUGUGCAAA	CGCACUAUUUGUAGACCUGAAUCAAGCUGUAUUAUGCUUUGAUUCGGGGGGAUUCAUGUGCAAA	NW_017547182.1:1044722..1044786:+
36	asp-miR-49480-3p	asp-miR-49480-5p	NW_017547098.1_445	1.9	13	13	0	0	no	2.36384	0	dme-miR-4948-5p	CGGCGGGCCGGGCGGCGU ........GU....UGCGUGAU	Drosophila melanogaster	Metazoa;Bilateria;Ecdysozoa;Arthropoda;Hexapoda;	CGGCGGGCCGGGCGGCGU	ACCCCCGGCACCUGGCCCGCG	GUCGGGCCGCGCCGGGAGCGGGAUGAGCCGGCGGAUUCGUCGGCCGAUCGCUGCGGCGGGCCGGGCGGCGUGCACGUCAAUCACGGGUUCAUGGGUGCACCCCCGGCACCUGGCCCGCG	NW_017547098.1:4979831..4979950:+
37	asp-miR-125030-5p	asp-miR-125030-3p	NW_017551483.1_12503	0.9	12	12	0	0	yes	2.18201	0	efu-miR-9212	UUCGCAUGGAGUCAUCUGUUAU ACA........GG.....GAGA	Eptesicus fuscus	Metazoa;Bilateria;Deuterostoma;Chordata;Vertebrata;Mammalia;Laurasiatheria;	UUCGCAUGGAGUCAUCUGUUAU	GACAGUGUUACGCCUGCGAGAC	UUCGCAUGGAGUCAUCUGUUAUGCUUUCUUUUGAGCCUGACAGUGUUACGCCUGCGAGAC	NW_017551483.1:448169..448229:-
38	asp-miR-73390-3p	asp-miR-73390-5p	NW_017547290.1_7339	11	14	11	0	3	yes	2.00018	0.550508	rno-miR-3590-3p	UGUCACAUUCGAAAAGAGCUG UA.CACA..GU..........C	Rattus norvegicus	Metazoa;Bilateria;Deuterostoma;Chordata;Vertebrata;Mammalia;Rodentia;	UGUCACAUUCGAAAAGAGCUG	AAAUCUUUUUGGGUUGUGGCAC	AAAUCUUUUUGGGUUGUGGCACUGUUUAUUUGACGUGGUGUCACAUUCGAAAAGAGCUG	NW_017547290.1:2474877..2474936:+
39	asp-miR-165650-5p	asp-miR-165650-3p	NW_017566689.1_16565	2.9	11	11	0	0	yes	2.00018	0	hsa-miR-10523-5p	GACAAUGAUGACAAAAUUUGGU ...........G..G.CC..AGGA	Homo sapiens	Metazoa;Bilateria;Deuterostoma;Chordata;Vertebrata;Mammalia;Primates;Hominidae;	GACAAUGAUGACAAAAUUUGGU	UGAAAGUGUCAUCCAUUGCUG	GACAAUGAUGACAAAAUUUGGUCCAUUUUGAAAGUGUCAUCCAUUGCUG	NW_017566689.1:494135..494184:-
40	asp-miR-54140-5p	asp-miR-54140-3p	NW_017547211.1_5414	4.6	10	10	0	0	yes	1.81834	0	hsa-miR-1538	GGGCCCGGGGUUCGAUUCC C........C.G.UGC.GUUCC	Homo sapiens	Metazoa;Bilateria;Deuterostoma;Chordata;Vertebrata;Mammalia;Primates;Hominidae;	GGGCCCGGGGUUCGAUUCC	CAACGAUUACCUGGGGCUGGC	GGGCCCGGGGUUCGAUUCCCGGCCAGGUGACCCGAGUUAGAUGGUCUCAAAACAACGAUUACCUGGGGCUGGC	NW_017547211.1:1082752..1082825:+
41	asp-miR-1077800-3p	asp-miR-1077800-5p	NW_017549038.1_10778	4.4	10	8	0	2	yes	1.45467	0.367005	pxy-miR-8536b-3p	AGGUAUCUGAGCGAUGUCCCCAC CC.....C...U.....A.U.	Plutella xylostella	Metazoa;Bilateria;Ecdysozoa;Arthropoda;Hexapoda;	AGGUAUCUGAGCGAUGUCCCCAC	UGGGACAUGCUCAGACCCUU	UGGGACAUGCUCAGACCCUUGUCUAGAAAGAAGCCAAGGUAUCUGAGCGAUGUCCCCAC	NW_017549038.1:8023737..8023796:+
42			NW_017551711.1_12713							0	0							UGGGACAUGCUCAGACCCUUGUCUAGAAAGAAGCCAAGAGGUAUCUGAGCGAUGUCCCCAC	NW_017551711.1:428822..428883:-
43	asp-miR-131970-5p	asp-miR-131970-3p	NW_017552654.1_13197	1.7	7	7	0	0	yes	1.27284	0	dme-miR-283-5p	AAAUAUCAGCUAGAUGCCUG ...........G.UAAUUCUGG	Drosophila melanogaster	Metazoa;Bilateria;Ecdysozoa;Arthropoda;Hexapoda;	AAAUAUCAGCUAGAUGCCUG	GGUAUCUACUUGAUACAAGA	AAAUAUCAGCUAGAUGCCUGAGUGCAGUAUCUUUUCAAGUCUCAGGUAUCUACUUGAUACAAGA	NW_017552654.1:190394..190458:-
44	asp-miR-125790-3p	asp-miR-125790-5p	NW_017551561.1_12579	2.1	5	5	0	0	yes	0.909171	0	aca-miR-9573-3p	CAAAACUAGAAUUGCCUAGG .........G....U...U.	Anolis carolinensis	Metazoa;Bilateria;Deuterostoma;Chordata;Vertebrata;Sauria;	CAAAACUAGAAUUGCCUAGG	UAGGCAAAACCUGUUUUGCC	UAGGCAAAACCUGUUUUGCCUGUUUUCCGUCGGCAAAACUAGAAUUGCCUAGG	NW_017551561.1:47313..47366:+
45			NW_017549024.1_10631	1.9	5	5	0	0	yes	0.909171	0						UAGGCAAAACCCGUUUUGCC	UAGGCAAAACCCGUUUUGCCUGUUUUCCGUCGGCAAAACUAGAAUUGCCUAGGCAAAACCUAUUUUGCCUGUUUUGCGUAGGCAAAACUAGCC	NW_017549024.1:233711..233804:+
46	asp-miR-56900-5p	asp-miR-56900-3p	NW_017547229.1_5690	0.3	5	5	0	0	yes	0.909171	0	hsa-miR-483-5p	AUAAGACUGGAGGAAUGUAG .....C.......A.G...GAG	Homo sapiens	Metazoa;Bilateria;Deuterostoma;Chordata;Vertebrata;Mammalia;Primates;Hominidae;	AUAAGACUGGAGGAAUGUAGU	CUUACUGCUCCAGUUUUUACC	AUAAGACUGGAGGAAUGUAGUAGGAUUGCGUGAGAGCAUUCUUGACUUACUGCUCCAGUUUUUACC	NW_017547229.1:2771708..2771774:+
47	asp-miR-77520-5p	asp-miR-77520-3p	NW_017547298.1_7752	1.8	4	4	0	0	yes	0.727337	0	sfr-miR-10458-5p	CACUGGAUACAUGUUAAACG GC.G......G....U.C..	Spodoptera frugiperda	Metazoa;Bilateria;Ecdysozoa;Arthropoda;Hexapoda;	CACUGGAUACAUGUUAAACG	UUUAACACGUAUCCUGUGGA	CACUGGAUACAUGUUAAACGGCCUGCAAACCUAUGUUUAGGCAUUUAACACGUAUCCUGUGGA	NW_017547298.1:3903205..3903268:+
48	asp-miR-147690-5p	asp-miR-147690-3p	NW_017557621.1_14769	0	4	4	0	0	yes	0.727337	0	cre-miR1171	AGGAGUGGAUUUUCGAAC U........G.GGA.UGGAGUGG	Chlamydomonas reinhardtii	Viridiplantae;Chlorophyta;	AGGAGUGGAUUUUCGAAC	ACGUAGAAUCGUUUUCUGC	AGGAGUGGAUUUUCGAACUUCCCAAUUACGUAGAAUCGUUUUCUGC	NW_017557621.1:3670592..3670638:-
49	asp-miR-102140-5p	asp-miR-102140-3p	NW_017548287.1_10214	0.5	3	3	0	0	yes	0.545502	0	ppc-miR-2263	GUCUCGGGUUCGAUUCCCG ........C.UCU..GAG.AU	Pristionchus pacificus	Metazoa;Bilateria;Ecdysozoa;Nematoda;	GUCUCGGGUUCGAUUCCCG	GGUAAUGGUUGCUUGGGGCUG	GUCUCGGGUUCGAUUCCCGACCAAAUGAUCCGCGAGUUUCAUAGCCUCGGGUAAUGGUUGCUUGGGGCUG	NW_017548287.1:869888..869958:+
50	asp-miR-64380-3p	asp-miR-64380-5p	NW_017547257.1_6438	0.7	4	2	0	2	yes	0.363668	0.367005	spu-miR-4848a	AGGGUUGAGUAAGGACAUCAAC U........GCUUUUGGG..GGA	Strongylocentrotus purpuratus	Metazoa;Bilateria;Deuterostoma;Echinodermata;	AGGGUUGAGUAAGGACAUCAAC	UGAUUGUCCAAACGCAAUUCUU	UGAUUGUCCAAACGCAAUUCUUGUUGAUGAUUUAUCAAGGGUUGAGUAAGGACAUCAAC	NW_017547257.1:3219088..3219147:+
51	asp-miR-134420-3p	asp-miR-134420-5p	NW_017553232.1_13442	0.9	1	1	0	0	yes	0.181834	0	bta-miR-2489	AAGGGCUCAUGAGUUUUUG AAAUG.C....GA.........	Bos taurus	Metazoa;Bilateria;Deuterostoma;Chordata;Vertebrata;Mammalia;Ruminantia;	AAGGGCUCAUGAGUUUUUG	AAAACUCAUGAGCCCUUGC	AAAACUCAUGAGCCCUUGCUUUCGUUGAUCACGCAGGAAGCAAGGGCUCAUGAGUUUUUG	NW_017553232.1:988520..988580:-
52			NW_017553232.1_13405	0.9	1	1	0	0	yes	0.181834	0							AAAACUCAUGAGCCCUUGCUUCCUGCGUGAUCAACGAAAGCAAGGGCUCAUGAGUUUUUG	NW_017553232.1:988522..988582:+
53	asp-miR-98810-5p	asp-miR-98810-3p	NW_017548003.1_9881	0.4	1	1	0	0	yes	0.181834	0	efu-miR-9304	UAAGCCCCCCUCCCCUCCC G.......UUGAAGGG..AGGGG	Eptesicus fuscus	Metazoa;Bilateria;Deuterostoma;Chordata;Vertebrata;Mammalia;Laurasiatheria;	UAAGCCCCCCUCCCCUCCC	GGGGGGGGGGGGGCGUUGA	UAAGCCCCCCUCCCCUCCCCCGCNGGGGGGGGGGGGGGGGGCGUUGA	NW_017548003.1:5351436..5351483:-
54	asp-miR-33140-5p	asp-miR-33140-3p	NW_017547161.1_3314	0.1	1	1	0	0	yes	0.181834	0	bta-miR-2460	GAAACUCAUGAGCCCUGGC U. .G...U....G......AU	Bos taurus	Metazoa;Bilateria;Deuterostoma;Chordata;Vertebrata;Mammalia;Ruminantia;	GAAACUCAUGAGCCCUGGC	UAAGGCUUAUGAGUUUUUG	GAAACUCAUGAGCCCUGGCUUUGGUUGAUUGCGCAGAACGCUAAGGCUUAUGAGUUUUUG	NW_017547161.1:6988319..6988379:+
