# Supplementary material for: First Report of Aleurocanthus spiniferus on Ailanthus altissima: Profiling of the Insect Microbiome and MicroRNAs
Source: Insects. 2020 Mar 3;11(3):161. doi: 10.3390/insects11030161 (PMC7142546; doi:10.3390/insects11030161)
Supplement: Supplementary file 1 [file insects-11-00161-s001.zip › insects-715338-supplementary/TabS3.xlsx]

## Sheet: TabS3 - isomiRs
ID	Known_Novel	mature/star	miRNA/isomiR	precursor coordinate	miRDeep2 miRNA name	isomiR name	miRBase miRNA name	sequence	length	var	count	RPM library 10,122,023	RPM mapped to genome 5,499,517	Example with perfect match	Most_abundant isomiR/isomiRs matching miRBase miRNAs/Other isomiRs
1	Novel	mature	miRNA	NW_017547090.1:1477872..1477903	NW_017547090.1_19	NW_017547090.1_19	asp-miR-22650-3p	GTCGGGCGTAGTTAGTACTTAGAT	24	no	9	0.9	1.64		Mature miRNA
2	Novel	mature	isomiR	NW_017547090.1:1477872..1477903	NW_017547090.1_19	NW_017547090.1_19.1	asp-miR-22650-3p	GTCGGGCGTAGTTAGTA	17	no	11	1.1	2		Most abundant isomiR
3	Novel	mature	isomiR	NW_017547090.1:1477872..1477903	NW_017547090.1_19	NW_017547090.1_19.2	asp-miR-22650-3p	GGGGCCGTCGGGCGT	15	GGGG	10	1	1.82		Other isomiRs
4	Novel	mature	isomiR	NW_017547090.1:1477872..1477903	NW_017547090.1_19	NW_017547090.1_19.3	asp-miR-22650-3p	GTCGGGCGTAGTTAGTACT	19	no	9	0.9	1.64		Other isomiRs
5	Novel	mature	isomiR	NW_017547090.1:1477872..1477903	NW_017547090.1_19	NW_017547090.1_19.4	asp-miR-22650-3p	TCGGGCGTAGTTAGTACTTAG	21	no	8	0.8	1.45		Other isomiRs
6	Novel	mature	isomiR	NW_017547090.1:1477872..1477903	NW_017547090.1_19	NW_017547090.1_19.5	asp-miR-22650-3p	GTCGGGCGTAGTTAGTACTTA	21	no	8	0.8	1.45		Other isomiRs
7	Novel	mature	isomiR	NW_017547090.1:1477872..1477903	NW_017547090.1_19	NW_017547090.1_19.6	asp-miR-22650-3p	GGCGTAGTTAGTACTTAGAT	20	no	7	0.7	1.27		Other isomiRs
8	Novel	mature	isomiR	NW_017547090.1:1477872..1477903	NW_017547090.1_19	NW_017547090.1_19.7	asp-miR-22650-3p	TCGGGCGTAGTTAGTACTT	19	no	6	0.6	1.09		Other isomiRs
9	Novel	mature	isomiR	NW_017547090.1:1477872..1477903	NW_017547090.1_19	NW_017547090.1_19.8	asp-miR-22650-3p	GTCGGGCGTAGTTAGTACTT	20	no	6	0.6	1.09		Other isomiRs
10	Novel	mature	isomiR	NW_017547090.1:1477872..1477903	NW_017547090.1_19	NW_017547090.1_19.9	asp-miR-22650-3p	CGTCGGGCGTAGTTAGTACT	20	no	6	0.6	1.09		Other isomiRs
11	Novel	mature	isomiR	NW_017547090.1:1477872..1477903	NW_017547090.1_19	NW_017547090.1_19.10	asp-miR-22650-3p	GGGCGTAGTTAGTACTT	17	no	5	0.5	0.91		Other isomiRs
12	Novel	mature	isomiR	NW_017547090.1:1477872..1477903	NW_017547090.1_19	NW_017547090.1_19.11	asp-miR-22650-3p	CGTCGGGCGTAGTTAGTACTTA	22	no	5	0.5	0.91		Other isomiRs
13	Known	mature	miRNA	NW_017547090.1:1647738..1647766	NW_017547090.1_76	NW_017547090.1_76	asp-miR-375-3p	TTTGTTCGTTCGGCTCGAGTT	21	no	92	9.18	16.73		Mature miRNA
14	Known	mature	isomiR	NW_017547090.1:1647738..1647766	NW_017547090.1_76	NW_017547090.1_76.1	asp-miR-375-3p	TTTGTTCGTTCGGCTCGAGT	20	no	37	3.69	6.73		Most abundant isomiR
15	Known	mature	isomiR	NW_017547090.1:1647738..1647766	NW_017547090.1_76	NW_017547090.1_76.2	asp-miR-375-3p	TTTGTTCGTTCGGCTCGAG	19	no	31	3.09	5.64		Other isomiRs
16	Known	mature	isomiR	NW_017547090.1:1647738..1647766	NW_017547090.1_76	NW_017547090.1_76.3	asp-miR-375-3p	TTTGTTCGTTCGGCTCGAGTTA	22	no	23	2.29	4.18	ame-miR-375-3p	isomiRs matching miRBase miRNAs
17	Known	mature	isomiR	NW_017547090.1:1647738..1647766	NW_017547090.1_76	NW_017547090.1_76.4	asp-miR-375-3p	TTGTTCGTTCGGCTCGAGTT	20	no	19	1.9	3.45		Other isomiRs
18	Known	mature	isomiR	NW_017547090.1:1647738..1647766	NW_017547090.1_76	NW_017547090.1_76.5	asp-miR-375-3p	GTTCGTTCGGCTCGAGTT	18	no	12	1.2	2.18		Other isomiRs
19	Known	mature	isomiR	NW_017547090.1:1647738..1647766	NW_017547090.1_76	NW_017547090.1_76.6	asp-miR-375-3p	TTCGTTCGGCTCGAGTT	17	no	10	1	1.82		Other isomiRs
20	Known	mature	isomiR	NW_017547090.1:1647738..1647766	NW_017547090.1_76	NW_017547090.1_76.7	asp-miR-375-3p	CGTTCGGCTCGAGTT	15	no	6	0.6	1.09		Other isomiRs
21	Known	mature	isomiR	NW_017547090.1:1647738..1647766	NW_017547090.1_76	NW_017547090.1_76.8	asp-miR-375-3p	TTTGTTCGTTCGGCTCGAGTTT	22	A>T	5	0.5	0.91		Other isomiRs
22	Novel	mature	isomiR	NW_017547093.1:1632994..1633019	NW_017547093.1_185	NW_017547093.1_185.9	asp-miR-1850-5p	GGGGCGGCCGTCGCCG	16	T>C	24	2.39	4.36		Other isomiRs
23	Novel	mature	isomiR	NW_017547093.1:1632994..1633019	NW_017547093.1_185	NW_017547093.1_185.10	asp-miR-1850-5p	TCGGGGCGGCCGTCGCCG	18	T>C	24	2.39	4.36		Other isomiRs
24	Novel	mature	isomiR	NW_017547093.1:1632994..1633019	NW_017547093.1_185	NW_017547093.1_185.11	asp-miR-1850-5p	CGGGGCGGCCGTCGCCG	17	T>C	18	1.8	3.27		Other isomiRs
25	Novel	mature	isomiR	NW_017547093.1:1632994..1633019	NW_017547093.1_185	NW_017547093.1_185.12	asp-miR-1850-5p	GGGCGGCCGTCGCCG	15	T>C	6	0.6	1.09		Other isomiRs
26	Novel	mature	isomiR	NW_017547093.1:1632994..1633019	NW_017547093.1_185	NW_017547093.1_185.13	asp-miR-1850-5p	TCGGGGCGGCCGTCGCC	17	T>C	6	0.6	1.09		Other isomiRs
27	Novel	mature	isomiR	NW_017547093.1:1632994..1633019	NW_017547093.1_185	NW_017547093.1_185.14	asp-miR-1850-5p	GGGGCGGCCGTCGCC	15	T>C	5	0.5	0.91		Other isomiRs
28	Known	mature	miRNA	NW_017547096.1:1449829..1449859	NW_017547096.1_359	NW_017547096.1_359	asp-miR-190-5p	AGATATGTTTGATATTCTTGGTT	23	no	236	23.55	42.91	bmo-miR-190-5p	Mature miRNA
29	Known	mature	isomiR	NW_017547096.1:1449829..1449859	NW_017547096.1_359	NW_017547096.1_359.1	asp-miR-190-5p	GATATGTTTGATATTCTTGGTTG	23	no	6	0.6	1.09		Most abundant isomiR
30	Known	mature	isomiR	NW_017547096.1:1449829..1449859	NW_017547096.1_359	NW_017547096.1_359.2	asp-miR-190-5p	AGATATGTTTGATATTCTTGGT	22	no	60	5.99	10.91	hme-miR-190	isomiRs matching miRBase miRNAs
31	Known	mature	isomiR	NW_017547096.1:1449829..1449859	NW_017547096.1_359	NW_017547096.1_359.3	asp-miR-190-5p	AGATATGTTTGATATTCTTGGTTG	24	no	56	5.59	10.18	dme-miR-190-5p	isomiRs matching miRBase miRNAs
32	Known	mature	isomiR	NW_017547096.1:1449829..1449859	NW_017547096.1_359	NW_017547096.1_359.4	asp-miR-190-5p	AGATATGTTTGATATTCTTG	20	no	43	4.29	7.82		Other isomiRs
33	Known	mature	isomiR	NW_017547096.1:1449829..1449859	NW_017547096.1_359	NW_017547096.1_359.5	asp-miR-190-5p	GATATGTTTGATATTCTTGGTT	22	no	21	2.1	3.82		Other isomiRs
34	Known	mature	isomiR	NW_017547096.1:1449829..1449859	NW_017547096.1_359	NW_017547096.1_359.6	asp-miR-190-5p	AGATATGTTTGATATTCTTGG	21	no	21	2.1	3.82	tca-miR-190-5p	isomiRs matching miRBase miRNAs
35	Known	mature	isomiR	NW_017547096.1:1449829..1449859	NW_017547096.1_359	NW_017547096.1_359.7	asp-miR-190-5p	AGATATGTTTGATATTCTT	19	no	20	2	3.64		Other isomiRs
36	Known	mature	isomiR	NW_017547096.1:1449829..1449859	NW_017547096.1_359	NW_017547096.1_359.8	asp-miR-190-5p	AGATATGTTTGATATTCTTTGTT	23	G>T	16	1.6	2.91		Other isomiRs
37	Known	mature	isomiR	NW_017547096.1:1449829..1449859	NW_017547096.1_359	NW_017547096.1_359.9	asp-miR-190-5p	AGATCTGTTTGATATTCTTGGTT	23	A>C	10	1	1.82		Other isomiRs
38	Known	mature	isomiR	NW_017547096.1:1449829..1449859	NW_017547096.1_359	NW_017547096.1_359.10	asp-miR-190-5p	TTTGATATTCTTGGTT	16	no	6	0.6	1.09		Other isomiRs
39	Known	mature	isomiR	NW_017547096.1:1449829..1449859	NW_017547096.1_359	NW_017547096.1_359.11	asp-miR-190-5p	GATATGTTTGATATTCTTGGT	21	no	6	0.6	1.09		Other isomiRs
40	Known	mature	isomiR	NW_017547096.1:1449829..1449859	NW_017547096.1_359	NW_017547096.1_359.12	asp-miR-190-5p	TATGTTTGATATTCTTGGTT	20	no	5	0.5	0.91		Other isomiRs
41	Known	mature	isomiR	NW_017547096.1:1449829..1449859	NW_017547096.1_359	NW_017547096.1_359.13	asp-miR-190-5p	GATCTGTTTGATATTCTTGGTT	22	A>C	5	0.5	0.91		Other isomiRs
42	Known	mature	isomiR	NW_017547096.1:1449829..1449859	NW_017547096.1_359	NW_017547096.1_359.14	asp-miR-190-5p	AGATATGTTTGATATTCTTGGTTGT	25	no	5	0.5	0.91		Other isomiRs
43	Known	mature	isomiR	NW_017547096.1:1449829..1449859	NW_017547096.1_359	NW_017547096.1_359.15	asp-miR-190-5p	AGATATGTTTGATATTCTTTGT	22	G>T	5	0.5	0.91		Other isomiRs
44	Known	mature	isomiR	NW_017547096.1:1449829..1449859	NW_017547096.1_359	NW_017547096.1_359.16	asp-miR-190-5p	AGATATGTTTGATATT	16	no	5	0.5	0.91		Other isomiRs
45	Known	mature	miRNA	NW_017547096.1:1790061..1790088	NW_017547096.1_364	NW_017547096.1_364	asp-miR-307a-3p	TCACAACCTCCTTGAGTGAG	20	no	26	2.59	4.73	dan-miR-307	Mature miRNA
46	Known	mature	isomiR	NW_017547096.1:1790061..1790088	NW_017547096.1_364	NW_017547096.1_364.1	asp-miR-307a-3p	CACAACCTCCTTGAGTGAGC	20	no	9	0.9	1.64		Most abundant isomiR
47	Known	mature	isomiR	NW_017547096.1:1790061..1790088	NW_017547096.1_364	NW_017547096.1_364.2	asp-miR-307a-3p	TCACAACCTCCTTGAGTGAGCG	22	no	14	1.4	2.55		Other isomiRs
48	Known	mature	isomiR	NW_017547096.1:1790061..1790088	NW_017547096.1_364	NW_017547096.1_364.3	asp-miR-307a-3p	CACAACCTCCTTGAGTGAGCG	21	no	9	0.9	1.64		Other isomiRs
49	Known	mature	isomiR	NW_017547096.1:1790061..1790088	NW_017547096.1_364	NW_017547096.1_364.4	asp-miR-307a-3p	TCACAACCTCCTTGAGTGAGC	21	no	9	0.9	1.64	dvi-miR-307	isomiRs matching miRBase miRNAs
50	Known	mature	isomiR	NW_017547096.1:1790061..1790088	NW_017547096.1_364	NW_017547096.1_364.5	asp-miR-307a-3p	TCACAACCTCCTTGAGTGA	19	no	7	0.7	1.27		Other isomiRs
51	Known	mature	miRNA	NW_017547098.1:2422098..2422128	NW_017547098.1_410	NW_017547098.1_410	asp-miR-2765-5p	TGGTAACTCCACACCACCGTTGG	23	no	6668	665.33	1212.47		Mature miRNA
52	Known	mature	isomiR	NW_017547098.1:2422098..2422128	NW_017547098.1_410	NW_017547098.1_410.1	asp-miR-2765-5p	GGTAACTCCACACCACCGTTGGC	23	no	86	8.58	15.64		Most abundant isomiR
53	Known	mature	isomiR	NW_017547098.1:2422098..2422128	NW_017547098.1_410	NW_017547098.1_410.2	asp-miR-2765-5p	TGGTAACTCCACACCACCGTTGGC	24	no	1039	103.67	188.93		Other isomiRs
54	Known	mature	isomiR	NW_017547098.1:2422098..2422128	NW_017547098.1_410	NW_017547098.1_410.3	asp-miR-2765-5p	TGGTAACTCCCCACCACCGTTGG	23	A>C	915	91.3	166.38		Other isomiRs
55	Known	mature	isomiR	NW_017547098.1:2422098..2422128	NW_017547098.1_410	NW_017547098.1_410.4	asp-miR-2765-5p	GGTAACTCCACACCACCGTTGG	22	no	498	49.69	90.55		Other isomiRs
56	Known	mature	isomiR	NW_017547098.1:2422098..2422128	NW_017547098.1_410	NW_017547098.1_410.5	asp-miR-2765-5p	TGGTAACTCCACACCACCGTTG	22	no	477	47.59	86.73		Other isomiRs
57	Known	mature	isomiR	NW_017547098.1:2422098..2422128	NW_017547098.1_410	NW_017547098.1_410.6	asp-miR-2765-5p	TCCACACCACCGTTGG	16	no	195	19.46	35.46		Other isomiRs
58	Known	mature	isomiR	NW_017547098.1:2422098..2422128	NW_017547098.1_410	NW_017547098.1_410.7	asp-miR-2765-5p	TGGTAACTCCACACCACCGTT	21	no	182	18.16	33.09		Other isomiRs
59	Known	mature	isomiR	NW_017547098.1:2422098..2422128	NW_017547098.1_410	NW_017547098.1_410.8	asp-miR-2765-5p	GGTAACTCCCCACCACCGTTGG	22	A>C	156	15.57	28.37		Other isomiRs
60	Known	mature	isomiR	NW_017547098.1:2422098..2422128	NW_017547098.1_410	NW_017547098.1_410.9	asp-miR-2765-5p	TGGTAACTCCCCACCACCGTTGGC	24	A>C	140	13.97	25.46		Other isomiRs
61	Known	mature	isomiR	NW_017547098.1:2422098..2422128	NW_017547098.1_410	NW_017547098.1_410.10	asp-miR-2765-5p	TGGTAACTCCACACCACCGT	20	no	130	12.97	23.64		Other isomiRs
62	Known	mature	isomiR	NW_017547098.1:2422098..2422128	NW_017547098.1_410	NW_017547098.1_410.11	asp-miR-2765-5p	TCCCCACCACCGTTGG	16	A>C	122	12.17	22.18		Other isomiRs
63	Known	mature	isomiR	NW_017547098.1:2422098..2422128	NW_017547098.1_410	NW_017547098.1_410.12	asp-miR-2765-5p	GTAACTCCACACCACCGTTGG	21	no	122	12.17	22.18		Other isomiRs
64	Known	mature	isomiR	NW_017547098.1:2422098..2422128	NW_017547098.1_410	NW_017547098.1_410.13	asp-miR-2765-5p	TAACTCCACACCACCGTTGG	20	no	113	11.28	20.55		Other isomiRs
65	Known	mature	isomiR	NW_017547098.1:2422098..2422128	NW_017547098.1_410	NW_017547098.1_410.14	asp-miR-2765-5p	CTCCACACCACCGTTGG	17	no	106	10.58	19.27		Other isomiRs
66	Known	mature	isomiR	NW_017547098.1:2422098..2422128	NW_017547098.1_410	NW_017547098.1_410.15	asp-miR-2765-5p	TGTTAACTCCACACCACCGTTGG	23	G>T	105	10.48	19.09		Other isomiRs
67	Known	mature	isomiR	NW_017547098.1:2422098..2422128	NW_017547098.1_410	NW_017547098.1_410.16	asp-miR-2765-5p	TGGTAAATCCACACCACCGTTGG	23	C>A	101	10.08	18.37		Other isomiRs
68	Known	mature	isomiR	NW_017547098.1:2422098..2422128	NW_017547098.1_410	NW_017547098.1_410.17	asp-miR-2765-5p	TGGTAACTCCACACCACAGTTGG	23	C>A	97	9.68	17.64		Other isomiRs
69	Known	mature	isomiR	NW_017547098.1:2422098..2422128	NW_017547098.1_410	NW_017547098.1_410.18	asp-miR-2765-5p	TGGTCACTCCACACCACCGTTGG	23	A>C	95	9.48	17.27		Other isomiRs
70	Known	mature	isomiR	NW_017547098.1:2422098..2422128	NW_017547098.1_410	NW_017547098.1_410.19	asp-miR-2765-5p	TGGTAACTCCACACCACCG	19	no	78	7.78	14.18		Other isomiRs
71	Known	mature	isomiR	NW_017547098.1:2422098..2422128	NW_017547098.1_410	NW_017547098.1_410.20	asp-miR-2765-5p	GTTAACTCCACACCACCGTTGG	22	G>T	76	7.58	13.82		Other isomiRs
72	Known	mature	isomiR	NW_017547098.1:2422098..2422128	NW_017547098.1_410	NW_017547098.1_410.21	asp-miR-2765-5p	CCACACCACCGTTGG	15	no	73	7.28	13.27		Other isomiRs
73	Known	mature	isomiR	NW_017547098.1:2422098..2422128	NW_017547098.1_410	NW_017547098.1_410.22	asp-miR-2765-5p	TGGTAACTCCCCACCACCGTTG	22	A>C	73	7.28	13.27		Other isomiRs
74	Known	mature	isomiR	NW_017547098.1:2422098..2422128	NW_017547098.1_410	NW_017547098.1_410.23	asp-miR-2765-5p	AACTCCACACCACCGTTGG	19	no	68	6.78	12.36		Other isomiRs
75	Known	mature	isomiR	NW_017547098.1:2422098..2422128	NW_017547098.1_410	NW_017547098.1_410.24	asp-miR-2765-5p	TGGTAACTCCACACCACCGGTGG	23	T>G	68	6.78	12.36		Other isomiRs
76	Known	mature	isomiR	NW_017547098.1:2422098..2422128	NW_017547098.1_410	NW_017547098.1_410.25	asp-miR-2765-5p	TGGTAACTCCACACCACCCTTGG	23	G>C	61	6.09	11.09		Other isomiRs
77	Known	mature	isomiR	NW_017547098.1:2422098..2422128	NW_017547098.1_410	NW_017547098.1_410.26	asp-miR-2765-5p	TGGTAACTCCACACCAACGTTGG	23	C>A	60	5.99	10.91		Other isomiRs
78	Known	mature	isomiR	NW_017547098.1:2422098..2422128	NW_017547098.1_410	NW_017547098.1_410.27	asp-miR-2765-5p	TTGTAACTCCACACCACCGTTGG	23	G>T	57	5.69	10.36		Other isomiRs
79	Known	mature	isomiR	NW_017547098.1:2422098..2422128	NW_017547098.1_410	NW_017547098.1_410.28	asp-miR-2765-5p	GTTCACTCCACACCACCGTTGG	22	GTTC	53	5.29	9.64		Other isomiRs
80	Known	mature	isomiR	NW_017547098.1:2422098..2422128	NW_017547098.1_410	NW_017547098.1_410.29	asp-miR-2765-5p	GGTCACTCCACACCACCGTTGG	22	A>C	53	5.29	9.64		Other isomiRs
81	Known	mature	isomiR	NW_017547098.1:2422098..2422128	NW_017547098.1_410	NW_017547098.1_410.30	asp-miR-2765-5p	TGGTAACCCCACACCACCGTTGG	23	T>C	51	5.09	9.27		Other isomiRs
82	Known	mature	isomiR	NW_017547098.1:2422098..2422128	NW_017547098.1_410	NW_017547098.1_410.31	asp-miR-2765-5p	TGGTAACTCCACACCACCGTTGGCT	25	G>T	50	4.99	9.09		Other isomiRs
83	Known	mature	isomiR	NW_017547098.1:2422098..2422128	NW_017547098.1_410	NW_017547098.1_410.32	asp-miR-2765-5p	ACTCCACACCACCGTTGG	18	no	49	4.89	8.91		Other isomiRs
84	Known	mature	isomiR	NW_017547098.1:2422098..2422128	NW_017547098.1_410	NW_017547098.1_410.33	asp-miR-2765-5p	CCCCACCACCGTTGG	15	A>C	45	4.49	8.18		Other isomiRs
85	Known	mature	isomiR	NW_017547098.1:2422098..2422128	NW_017547098.1_410	NW_017547098.1_410.34	asp-miR-2765-5p	CTCCCCACCACCGTTGG	17	A>C	44	4.39	8		Other isomiRs
86	Known	mature	isomiR	NW_017547098.1:2422098..2422128	NW_017547098.1_410	NW_017547098.1_410.35	asp-miR-2765-5p	TGGTAACTCCCCACCACCGTT	21	A>C	41	4.09	7.46		Other isomiRs
87	Known	mature	isomiR	NW_017547098.1:2422098..2422128	NW_017547098.1_410	NW_017547098.1_410.36	asp-miR-2765-5p	TGGTAACTACACACCACCGTTGG	23	C>A	39	3.89	7.09		Other isomiRs
88	Known	mature	isomiR	NW_017547098.1:2422098..2422128	NW_017547098.1_410	NW_017547098.1_410.37	asp-miR-2765-5p	TCACTCCACACCACCGTTGG	20	A>C	38	3.79	6.91		Other isomiRs
89	Known	mature	isomiR	NW_017547098.1:2422098..2422128	NW_017547098.1_410	NW_017547098.1_410.38	asp-miR-2765-5p	TGGTAACTCCACACCACCGTTGGCG	25	no	38	3.79	6.91		Other isomiRs
90	Known	mature	isomiR	NW_017547098.1:2422098..2422128	NW_017547098.1_410	NW_017547098.1_410.39	asp-miR-2765-5p	GGTAACTCCACACCACCGTTG	21	no	36	3.59	6.55		Other isomiRs
91	Known	mature	isomiR	NW_017547098.1:2422098..2422128	NW_017547098.1_410	NW_017547098.1_410.40	asp-miR-2765-5p	TAACTCCACACCACCGTTGGC	21	no	34	3.39	6.18		Other isomiRs
92	Known	mature	isomiR	NW_017547098.1:2422098..2422128	NW_017547098.1_410	NW_017547098.1_410.41	asp-miR-2765-5p	TGGTAAATCCACACCACCGTT	21	C>A	29	2.89	5.27		Other isomiRs
93	Known	mature	isomiR	NW_017547098.1:2422098..2422128	NW_017547098.1_410	NW_017547098.1_410.42	asp-miR-2765-5p	TCCACACCACCGTTGGC	17	no	27	2.69	4.91		Other isomiRs
94	Known	mature	isomiR	NW_017547098.1:2422098..2422128	NW_017547098.1_410	NW_017547098.1_410.43	asp-miR-2765-5p	CTCCACACCACCGTTGGC	18	no	26	2.59	4.73		Other isomiRs
95	Known	mature	isomiR	NW_017547098.1:2422098..2422128	NW_017547098.1_410	NW_017547098.1_410.44	asp-miR-2765-5p	TAACTCCCCACCACCGTTGG	20	A>C	26	2.59	4.73		Other isomiRs
96	Known	mature	isomiR	NW_017547098.1:2422098..2422128	NW_017547098.1_410	NW_017547098.1_410.45	asp-miR-2765-5p	TGGTACCTCCACACCACCGTTGG	23	A>C	23	2.29	4.18		Other isomiRs
97	Known	mature	isomiR	NW_017547098.1:2422098..2422128	NW_017547098.1_410	NW_017547098.1_410.46	asp-miR-2765-5p	GCTAACTCCACACCACCGTTGG	22	G>C	22	2.2	4		Other isomiRs
98	Known	mature	isomiR	NW_017547098.1:2422098..2422128	NW_017547098.1_410	NW_017547098.1_410.47	asp-miR-2765-5p	TCCCCACCACCGTTGGC	17	A>C	21	2.1	3.82		Other isomiRs
99	Known	mature	isomiR	NW_017547098.1:2422098..2422128	NW_017547098.1_410	NW_017547098.1_410.48	asp-miR-2765-5p	GGTAACTCCACACCACCGTT	20	no	21	2.1	3.82		Other isomiRs
100	Known	mature	isomiR	NW_017547098.1:2422098..2422128	NW_017547098.1_410	NW_017547098.1_410.49	asp-miR-2765-5p	TGGTAACTCCACACCCCCGTTGG	23	A>C	21	2.1	3.82		Other isomiRs
101	Known	mature	isomiR	NW_017547098.1:2422098..2422128	NW_017547098.1_410	NW_017547098.1_410.50	asp-miR-2765-5p	TCCACACCACCGTTG	15	no	20	2	3.64		Other isomiRs
102	Known	mature	isomiR	NW_017547098.1:2422098..2422128	NW_017547098.1_410	NW_017547098.1_410.51	asp-miR-2765-5p	GTAACTCCCCACCACCGTTGG	21	A>C	20	2	3.64		Other isomiRs
103	Known	mature	isomiR	NW_017547098.1:2422098..2422128	NW_017547098.1_410	NW_017547098.1_410.52	asp-miR-2765-5p	TGGTAACTCCCCACCACCGT	20	A>C	20	2	3.64		Other isomiRs
104	Known	mature	isomiR	NW_017547098.1:2422098..2422128	NW_017547098.1_410	NW_017547098.1_410.53	asp-miR-2765-5p	TGCTAACTCCACACCACCGTTGG	23	G>C	19	1.9	3.45		Other isomiRs
105	Known	mature	isomiR	NW_017547098.1:2422098..2422128	NW_017547098.1_410	NW_017547098.1_410.54	asp-miR-2765-5p	ACTCCCCACCACCGTTGG	18	A>C	18	1.8	3.27		Other isomiRs
106	Known	mature	isomiR	NW_017547098.1:2422098..2422128	NW_017547098.1_410	NW_017547098.1_410.55	asp-miR-2765-5p	TGGTAACTACACACCACCGTTG	22	C>A	18	1.8	3.27		Other isomiRs
107	Known	mature	isomiR	NW_017547098.1:2422098..2422128	NW_017547098.1_410	NW_017547098.1_410.56	asp-miR-2765-5p	GGTAACTCCCCACCACCGTTGGC	23	A>C	17	1.7	3.09		Other isomiRs
108	Known	mature	isomiR	NW_017547098.1:2422098..2422128	NW_017547098.1_410	NW_017547098.1_410.57	asp-miR-2765-5p	TGTTAACTCCACACCACCGTTGGC	24	G>T	17	1.7	3.09		Other isomiRs
109	Known	mature	isomiR	NW_017547098.1:2422098..2422128	NW_017547098.1_410	NW_017547098.1_410.58	asp-miR-2765-5p	TGGTAACTCCACACCACCGGTGGC	24	T>G	17	1.7	3.09		Other isomiRs
110	Known	mature	isomiR	NW_017547098.1:2422098..2422128	NW_017547098.1_410	NW_017547098.1_410.59	asp-miR-2765-5p	GGTAAATCCACACCACCGTTGG	22	C>A	16	1.6	2.91		Other isomiRs
111	Known	mature	isomiR	NW_017547098.1:2422098..2422128	NW_017547098.1_410	NW_017547098.1_410.60	asp-miR-2765-5p	TGGTAACTCCACACCACGGTTGG	23	C>G	16	1.6	2.91		Other isomiRs
112	Known	mature	isomiR	NW_017547098.1:2422098..2422128	NW_017547098.1_410	NW_017547098.1_410.61	asp-miR-2765-5p	TGGTAACTCCACACCA	16	no	16	1.6	2.91		Other isomiRs
113	Known	mature	isomiR	NW_017547098.1:2422098..2422128	NW_017547098.1_410	NW_017547098.1_410.62	asp-miR-2765-5p	TGGTAACTCCACACCACCGTTGGCA	25	G>A	16	1.6	2.91		Other isomiRs
114	Known	mature	isomiR	NW_017547098.1:2422098..2422128	NW_017547098.1_410	NW_017547098.1_410.63	asp-miR-2765-5p	TTCACTCCACACCACCGTTGG	21	TTC	15	1.5	2.73		Other isomiRs
115	Known	mature	isomiR	NW_017547098.1:2422098..2422128	NW_017547098.1_410	NW_017547098.1_410.64	asp-miR-2765-5p	TGGTAACTCCACACCACCGGTG	22	T>G	15	1.5	2.73		Other isomiRs
116	Known	mature	isomiR	NW_017547098.1:2422098..2422128	NW_017547098.1_410	NW_017547098.1_410.65	asp-miR-2765-5p	CACTCCACACCACCGTTGG	19	A>C	14	1.4	2.55		Other isomiRs
117	Known	mature	isomiR	NW_017547098.1:2422098..2422128	NW_017547098.1_410	NW_017547098.1_410.66	asp-miR-2765-5p	GTAACTCCACACCACCGTT	19	no	14	1.4	2.55		Other isomiRs
118	Known	mature	isomiR	NW_017547098.1:2422098..2422128	NW_017547098.1_410	NW_017547098.1_410.67	asp-miR-2765-5p	GTTAACTCCACACCACCGTTGGC	23	G>T	14	1.4	2.55		Other isomiRs
119	Known	mature	isomiR	NW_017547098.1:2422098..2422128	NW_017547098.1_410	NW_017547098.1_410.68	asp-miR-2765-5p	GTAACTCCACACCACCGTTG	20	no	13	1.3	2.36		Other isomiRs
120	Known	mature	isomiR	NW_017547098.1:2422098..2422128	NW_017547098.1_410	NW_017547098.1_410.69	asp-miR-2765-5p	TGGTAACTTCACACCACCGTTGG	23	C>T	13	1.3	2.36		Other isomiRs
121	Known	mature	isomiR	NW_017547098.1:2422098..2422128	NW_017547098.1_410	NW_017547098.1_410.70	asp-miR-2765-5p	TTGTAACTCCACACCACCGTTGGC	24	G>T	13	1.3	2.36		Other isomiRs
122	Known	mature	isomiR	NW_017547098.1:2422098..2422128	NW_017547098.1_410	NW_017547098.1_410.71	asp-miR-2765-5p	TGGTAACTCCACACCACAGTTGGC	24	C>A	13	1.3	2.36		Other isomiRs
123	Known	mature	isomiR	NW_017547098.1:2422098..2422128	NW_017547098.1_410	NW_017547098.1_410.72	asp-miR-2765-5p	TAACTCCACACCACCGTTG	19	no	12	1.2	2.18		Other isomiRs
124	Known	mature	isomiR	NW_017547098.1:2422098..2422128	NW_017547098.1_410	NW_017547098.1_410.73	asp-miR-2765-5p	TAACTCCACACCACCGTT	18	no	12	1.2	2.18		Other isomiRs
125	Known	mature	isomiR	NW_017547098.1:2422098..2422128	NW_017547098.1_410	NW_017547098.1_410.74	asp-miR-2765-5p	TGGTAACTCCACACCACCGTTTG	23	G>T	12	1.2	2.18		Other isomiRs
126	Known	mature	isomiR	NW_017547098.1:2422098..2422128	NW_017547098.1_410	NW_017547098.1_410.75	asp-miR-2765-5p	AACTCCCCACCACCGTTGG	19	A>C	11	1.1	2		Other isomiRs
127	Known	mature	isomiR	NW_017547098.1:2422098..2422128	NW_017547098.1_410	NW_017547098.1_410.76	asp-miR-2765-5p	TGGTAACTCCACACCACC	18	no	11	1.1	2		Other isomiRs
128	Known	mature	isomiR	NW_017547098.1:2422098..2422128	NW_017547098.1_410	NW_017547098.1_410.77	asp-miR-2765-5p	TGGTAACTCCACAACACCGTTGG	23	C>A	11	1.1	2		Other isomiRs
129	Known	mature	isomiR	NW_017547098.1:2422098..2422128	NW_017547098.1_410	NW_017547098.1_410.78	asp-miR-2765-5p	TGGTAACTCCCCACCA	16	A>C	11	1.1	2		Other isomiRs
130	Known	mature	isomiR	NW_017547098.1:2422098..2422128	NW_017547098.1_410	NW_017547098.1_410.79	asp-miR-2765-5p	TGGTAACTCCACACCACCGCTGG	23	T>C	11	1.1	2		Other isomiRs
131	Known	mature	isomiR	NW_017547098.1:2422098..2422128	NW_017547098.1_410	NW_017547098.1_410.80	asp-miR-2765-5p	GCTCACTCCACACCACCGTTGG	22	GCTC	10	1	1.82		Other isomiRs
132	Known	mature	isomiR	NW_017547098.1:2422098..2422128	NW_017547098.1_410	NW_017547098.1_410.81	asp-miR-2765-5p	TAACTCCCCACCACCGTTGGC	21	A>C	10	1	1.82		Other isomiRs
133	Known	mature	isomiR	NW_017547098.1:2422098..2422128	NW_017547098.1_410	NW_017547098.1_410.82	asp-miR-2765-5p	GTAACTCCACACCACCGTTGGC	22	no	10	1	1.82		Other isomiRs
134	Known	mature	isomiR	NW_017547098.1:2422098..2422128	NW_017547098.1_410	NW_017547098.1_410.83	asp-miR-2765-5p	GATAACTCCACACCACCGTTGG	22	G>A	10	1	1.82		Other isomiRs
135	Known	mature	isomiR	NW_017547098.1:2422098..2422128	NW_017547098.1_410	NW_017547098.1_410.84	asp-miR-2765-5p	TGGTAACGCCACACCACCGTTGG	23	T>G	10	1	1.82		Other isomiRs
136	Known	mature	isomiR	NW_017547098.1:2422098..2422128	NW_017547098.1_410	NW_017547098.1_410.85	asp-miR-2765-5p	TGGTAAATCCACACCACCGTTGGC	24	C>A	10	1	1.82		Other isomiRs
137	Known	mature	isomiR	NW_017547098.1:2422098..2422128	NW_017547098.1_410	NW_017547098.1_410.86	asp-miR-2765-5p	TGGTCACTCCACACCACCGTTGGC	24	A>C	10	1	1.82		Other isomiRs
138	Known	mature	isomiR	NW_017547098.1:2422098..2422128	NW_017547098.1_410	NW_017547098.1_410.87	asp-miR-2765-5p	TGGTAACTCCACACCACTGTTGG	23	C>T	10	1	1.82		Other isomiRs
139	Known	mature	isomiR	NW_017547098.1:2422098..2422128	NW_017547098.1_410	NW_017547098.1_410.88	asp-miR-2765-5p	CTCCACACCACCGTTG	16	no	9	0.9	1.64		Other isomiRs
140	Known	mature	isomiR	NW_017547098.1:2422098..2422128	NW_017547098.1_410	NW_017547098.1_410.89	asp-miR-2765-5p	ACTCCACACCACCGTTGGC	19	no	9	0.9	1.64		Other isomiRs
141	Known	mature	isomiR	NW_017547098.1:2422098..2422128	NW_017547098.1_410	NW_017547098.1_410.90	asp-miR-2765-5p	GTTCACTCCACACCACCGTTGGC	23	GTTC	9	0.9	1.64		Other isomiRs
142	Known	mature	isomiR	NW_017547098.1:2422098..2422128	NW_017547098.1_410	NW_017547098.1_410.91	asp-miR-2765-5p	AACTCCACACCACCGTTG	18	no	9	0.9	1.64		Other isomiRs
143	Known	mature	isomiR	NW_017547098.1:2422098..2422128	NW_017547098.1_410	NW_017547098.1_410.92	asp-miR-2765-5p	AACTCCACACCACCGTTGGC	20	no	9	0.9	1.64		Other isomiRs
144	Known	mature	isomiR	NW_017547098.1:2422098..2422128	NW_017547098.1_410	NW_017547098.1_410.93	asp-miR-2765-5p	TGACTCCACACCACCGTTGG	20	A>G	9	0.9	1.64		Other isomiRs
145	Known	mature	isomiR	NW_017547098.1:2422098..2422128	NW_017547098.1_410	NW_017547098.1_410.94	asp-miR-2765-5p	TGGTACCTCCACACCACCGTTG	22	A>C	9	0.9	1.64		Other isomiRs
146	Known	mature	isomiR	NW_017547098.1:2422098..2422128	NW_017547098.1_410	NW_017547098.1_410.95	asp-miR-2765-5p	TGGTAACTCCACACCACAGTTG	22	C>A	9	0.9	1.64		Other isomiRs
147	Known	mature	isomiR	NW_017547098.1:2422098..2422128	NW_017547098.1_410	NW_017547098.1_410.96	asp-miR-2765-5p	TGTTAACTCCACACCACCGTTG	22	G>T	9	0.9	1.64		Other isomiRs
148	Known	mature	isomiR	NW_017547098.1:2422098..2422128	NW_017547098.1_410	NW_017547098.1_410.97	asp-miR-2765-5p	CCCACCACCGTTGGC	15	A>C	8	0.8	1.45		Other isomiRs
149	Known	mature	isomiR	NW_017547098.1:2422098..2422128	NW_017547098.1_410	NW_017547098.1_410.98	asp-miR-2765-5p	CCACACCACCGTTGGC	16	no	8	0.8	1.45		Other isomiRs
150	Known	mature	isomiR	NW_017547098.1:2422098..2422128	NW_017547098.1_410	NW_017547098.1_410.99	asp-miR-2765-5p	CTCCCCACCACCGTTGGC	18	A>C	8	0.8	1.45		Other isomiRs
151	Known	mature	isomiR	NW_017547098.1:2422098..2422128	NW_017547098.1_410	NW_017547098.1_410.100	asp-miR-2765-5p	TCACTCCACACCACCGTTGGC	21	A>C	8	0.8	1.45		Other isomiRs
152	Known	mature	isomiR	NW_017547098.1:2422098..2422128	NW_017547098.1_410	NW_017547098.1_410.101	asp-miR-2765-5p	GGTAACTCCACACCACCG	18	no	8	0.8	1.45		Other isomiRs
153	Known	mature	isomiR	NW_017547098.1:2422098..2422128	NW_017547098.1_410	NW_017547098.1_410.102	asp-miR-2765-5p	TGGTAACTCCACAACACCGTTG	22	C>A	8	0.8	1.45		Other isomiRs
154	Known	mature	isomiR	NW_017547098.1:2422098..2422128	NW_017547098.1_410	NW_017547098.1_410.103	asp-miR-2765-5p	TGGTAACTCCACACCACAGTT	21	C>A	8	0.8	1.45		Other isomiRs
155	Known	mature	isomiR	NW_017547098.1:2422098..2422128	NW_017547098.1_410	NW_017547098.1_410.104	asp-miR-2765-5p	TGGTAACTCCACACCACCCTTG	22	G>C	8	0.8	1.45		Other isomiRs
156	Known	mature	isomiR	NW_017547098.1:2422098..2422128	NW_017547098.1_410	NW_017547098.1_410.105	asp-miR-2765-5p	TGGTAACTCCACACCACCGATGG	23	T>A	8	0.8	1.45		Other isomiRs
157	Known	mature	isomiR	NW_017547098.1:2422098..2422128	NW_017547098.1_410	NW_017547098.1_410.106	asp-miR-2765-5p	TGGTAACTCCACCCCACCGTTGG	23	A>C	8	0.8	1.45		Other isomiRs
158	Known	mature	isomiR	NW_017547098.1:2422098..2422128	NW_017547098.1_410	NW_017547098.1_410.107	asp-miR-2765-5p	TTGTAACTCCACACCACCGTTG	22	G>T	8	0.8	1.45		Other isomiRs
159	Known	mature	isomiR	NW_017547098.1:2422098..2422128	NW_017547098.1_410	NW_017547098.1_410.108	asp-miR-2765-5p	CTCCACCCCACCGTTGG	17	A>C	7	0.7	1.27		Other isomiRs
160	Known	mature	isomiR	NW_017547098.1:2422098..2422128	NW_017547098.1_410	NW_017547098.1_410.109	asp-miR-2765-5p	GATCACTCCACACCACCGTTGG	22	GATC	7	0.7	1.27		Other isomiRs
161	Known	mature	isomiR	NW_017547098.1:2422098..2422128	NW_017547098.1_410	NW_017547098.1_410.110	asp-miR-2765-5p	GCTGACTCCACACCACCGTTGG	22	GCTG	7	0.7	1.27		Other isomiRs
162	Known	mature	isomiR	NW_017547098.1:2422098..2422128	NW_017547098.1_410	NW_017547098.1_410.111	asp-miR-2765-5p	TTAACTCCACACCACCGTTGG	21	G>T	7	0.7	1.27		Other isomiRs
163	Known	mature	isomiR	NW_017547098.1:2422098..2422128	NW_017547098.1_410	NW_017547098.1_410.112	asp-miR-2765-5p	GTCACTCCACACCACCGTTGG	21	A>C	7	0.7	1.27		Other isomiRs
164	Known	mature	isomiR	NW_017547098.1:2422098..2422128	NW_017547098.1_410	NW_017547098.1_410.113	asp-miR-2765-5p	GGTAACTCCCCACCACCGTTG	21	A>C	7	0.7	1.27		Other isomiRs
165	Known	mature	isomiR	NW_017547098.1:2422098..2422128	NW_017547098.1_410	NW_017547098.1_410.114	asp-miR-2765-5p	GGTAAATCCACACCACCGTTGGC	23	C>A	7	0.7	1.27		Other isomiRs
166	Known	mature	isomiR	NW_017547098.1:2422098..2422128	NW_017547098.1_410	NW_017547098.1_410.115	asp-miR-2765-5p	TGCTAACTCCACACCACCGTTG	22	G>C	7	0.7	1.27		Other isomiRs
167	Known	mature	isomiR	NW_017547098.1:2422098..2422128	NW_017547098.1_410	NW_017547098.1_410.116	asp-miR-2765-5p	TGGTATCTCCACACCACCGTTGG	23	A>T	7	0.7	1.27		Other isomiRs
168	Known	mature	isomiR	NW_017547098.1:2422098..2422128	NW_017547098.1_410	NW_017547098.1_410.117	asp-miR-2765-5p	TGTTAACTCCACACCACCGTT	21	G>T	7	0.7	1.27		Other isomiRs
169	Known	mature	isomiR	NW_017547098.1:2422098..2422128	NW_017547098.1_410	NW_017547098.1_410.118	asp-miR-2765-5p	ACTCCACACCACCGTT	16	no	6	0.6	1.09		Other isomiRs
170	Known	mature	isomiR	NW_017547098.1:2422098..2422128	NW_017547098.1_410	NW_017547098.1_410.119	asp-miR-2765-5p	AACTCCACACCACCGTT	17	no	6	0.6	1.09		Other isomiRs
171	Known	mature	isomiR	NW_017547098.1:2422098..2422128	NW_017547098.1_410	NW_017547098.1_410.120	asp-miR-2765-5p	TAACTCCCCACCACCGTT	18	A>C	6	0.6	1.09		Other isomiRs
172	Known	mature	isomiR	NW_017547098.1:2422098..2422128	NW_017547098.1_410	NW_017547098.1_410.121	asp-miR-2765-5p	TAACTCCACACCACCGT	17	no	6	0.6	1.09		Other isomiRs
173	Known	mature	isomiR	NW_017547098.1:2422098..2422128	NW_017547098.1_410	NW_017547098.1_410.122	asp-miR-2765-5p	GGTCACTCCACACCACCGTTGGC	23	A>C	6	0.6	1.09		Other isomiRs
174	Known	mature	isomiR	NW_017547098.1:2422098..2422128	NW_017547098.1_410	NW_017547098.1_410.123	asp-miR-2765-5p	GGTAACTCCACACCACAGTTGG	22	C>A	6	0.6	1.09		Other isomiRs
175	Known	mature	isomiR	NW_017547098.1:2422098..2422128	NW_017547098.1_410	NW_017547098.1_410.124	asp-miR-2765-5p	GGTAACTCCCCACCACCGTT	20	A>C	6	0.6	1.09		Other isomiRs
176	Known	mature	isomiR	NW_017547098.1:2422098..2422128	NW_017547098.1_410	NW_017547098.1_410.125	asp-miR-2765-5p	GGTAACTCCACACCACCGT	19	no	6	0.6	1.09		Other isomiRs
177	Known	mature	isomiR	NW_017547098.1:2422098..2422128	NW_017547098.1_410	NW_017547098.1_410.126	asp-miR-2765-5p	TGGTAACTCCACACGACCGTTGG	23	C>G	6	0.6	1.09		Other isomiRs
178	Known	mature	isomiR	NW_017547098.1:2422098..2422128	NW_017547098.1_410	NW_017547098.1_410.127	asp-miR-2765-5p	TGGTGACTCCACACCACCGTTGG	23	A>G	6	0.6	1.09		Other isomiRs
179	Known	mature	isomiR	NW_017547098.1:2422098..2422128	NW_017547098.1_410	NW_017547098.1_410.128	asp-miR-2765-5p	TGGTAACTCCACACCACCGTTGGCTT	26	G>T	6	0.6	1.09		Other isomiRs
180	Known	mature	isomiR	NW_017547098.1:2422098..2422128	NW_017547098.1_410	NW_017547098.1_410.129	asp-miR-2765-5p	TGGTAACTCCACACCACCCTTGGC	24	G>C	6	0.6	1.09		Other isomiRs
181	Known	mature	isomiR	NW_017547098.1:2422098..2422128	NW_017547098.1_410	NW_017547098.1_410.130	asp-miR-2765-5p	TGGTAACTCCACCCCACCGTTG	22	A>C	6	0.6	1.09		Other isomiRs
182	Known	mature	isomiR	NW_017547098.1:2422098..2422128	NW_017547098.1_410	NW_017547098.1_410.131	asp-miR-2765-5p	TGGTAACTCCACACCAACGTTGGC	24	C>A	6	0.6	1.09		Other isomiRs
183	Known	mature	isomiR	NW_017547098.1:2422098..2422128	NW_017547098.1_410	NW_017547098.1_410.132	asp-miR-2765-5p	TGGTAAGTCCACACCACCGTT	21	C>G	6	0.6	1.09		Other isomiRs
184	Known	mature	isomiR	NW_017547098.1:2422098..2422128	NW_017547098.1_410	NW_017547098.1_410.133	asp-miR-2765-5p	TCCCCACCACCGTTG	15	A>C	5	0.5	0.91		Other isomiRs
185	Known	mature	isomiR	NW_017547098.1:2422098..2422128	NW_017547098.1_410	NW_017547098.1_410.134	asp-miR-2765-5p	CTCCCCACCACCGTTG	16	A>C	5	0.5	0.91		Other isomiRs
186	Known	mature	isomiR	NW_017547098.1:2422098..2422128	NW_017547098.1_410	NW_017547098.1_410.135	asp-miR-2765-5p	CTCCCCACCACCGTT	15	A>C	5	0.5	0.91		Other isomiRs
187	Known	mature	isomiR	NW_017547098.1:2422098..2422128	NW_017547098.1_410	NW_017547098.1_410.136	asp-miR-2765-5p	GTTCACTCCACACCACCGTTG	21	GTTC	5	0.5	0.91		Other isomiRs
188	Known	mature	isomiR	NW_017547098.1:2422098..2422128	NW_017547098.1_410	NW_017547098.1_410.137	asp-miR-2765-5p	GTTCACTCCACACCACCGT	19	GTTC	5	0.5	0.91		Other isomiRs
189	Known	mature	isomiR	NW_017547098.1:2422098..2422128	NW_017547098.1_410	NW_017547098.1_410.138	asp-miR-2765-5p	GTTCACTCCACACCACCGTT	20	GTTC	5	0.5	0.91		Other isomiRs
190	Known	mature	isomiR	NW_017547098.1:2422098..2422128	NW_017547098.1_410	NW_017547098.1_410.139	asp-miR-2765-5p	CACTCCACACCACCGTTGGC	20	A>C	5	0.5	0.91		Other isomiRs
191	Known	mature	isomiR	NW_017547098.1:2422098..2422128	NW_017547098.1_410	NW_017547098.1_410.140	asp-miR-2765-5p	TAACTACACACCACCGTTGG	20	C>A	5	0.5	0.91		Other isomiRs
192	Known	mature	isomiR	NW_017547098.1:2422098..2422128	NW_017547098.1_410	NW_017547098.1_410.141	asp-miR-2765-5p	TAAATCCACACCACCGTTGG	20	C>A	5	0.5	0.91		Other isomiRs
193	Known	mature	isomiR	NW_017547098.1:2422098..2422128	NW_017547098.1_410	NW_017547098.1_410.142	asp-miR-2765-5p	GGTAACTCCACACCACC	17	no	5	0.5	0.91		Other isomiRs
194	Known	mature	isomiR	NW_017547098.1:2422098..2422128	NW_017547098.1_410	NW_017547098.1_410.143	asp-miR-2765-5p	GTTAACTCCACACCACCGTT	20	G>T	5	0.5	0.91		Other isomiRs
195	Known	mature	isomiR	NW_017547098.1:2422098..2422128	NW_017547098.1_410	NW_017547098.1_410.144	asp-miR-2765-5p	TGGTAACTCAACACCACCGTTGG	23	C>A	5	0.5	0.91		Other isomiRs
196	Known	mature	isomiR	NW_017547098.1:2422098..2422128	NW_017547098.1_410	NW_017547098.1_410.145	asp-miR-2765-5p	TGGTAACTACACACCACCGTTGGC	24	C>A	5	0.5	0.91		Other isomiRs
197	Known	mature	isomiR	NW_017547098.1:2422098..2422128	NW_017547098.1_410	NW_017547098.1_410.146	asp-miR-2765-5p	TGGTAAGTCCACACCACCGTTGG	23	C>G	5	0.5	0.91		Other isomiRs
198	Known	mature	isomiR	NW_017547098.1:2422098..2422128	NW_017547098.1_410	NW_017547098.1_410.147	asp-miR-2765-5p	TGGTAACTTCACACCACCGTT	21	C>T	5	0.5	0.91		Other isomiRs
199	Known	mature	isomiR	NW_017547098.1:2422098..2422128	NW_017547098.1_410	NW_017547098.1_410.148	asp-miR-2765-5p	TGGTAACTCGACACCACCGTTGG	23	C>G	5	0.5	0.91		Other isomiRs
200	Known	mature	isomiR	NW_017547098.1:2422098..2422128	NW_017547098.1_410	NW_017547098.1_410.149	asp-miR-2765-5p	TGGCAACTCCACACCACCGTTGG	23	T>C	5	0.5	0.91		Other isomiRs
201	Known	mature	isomiR	NW_017547098.1:2422098..2422128	NW_017547098.1_410	NW_017547098.1_410.150	asp-miR-2765-5p	TGGTAACTCCACACCAGCGTTGG	23	C>G	5	0.5	0.91		Other isomiRs
202	Known	mature	isomiR	NW_017547098.1:2422098..2422128	NW_017547098.1_410	NW_017547098.1_410.151	asp-miR-2765-5p	TGGTAACTCCACCCCACCGTTGGC	24	A>C	5	0.5	0.91		Other isomiRs
203	Known	mature	isomiR	NW_017547098.1:2422098..2422128	NW_017547098.1_410	NW_017547098.1_410.152	asp-miR-2765-5p	TGGTAACTCCACACCATCGTTGG	23	C>T	5	0.5	0.91		Other isomiRs
204	Known	mature	isomiR	NW_017547098.1:2422098..2422128	NW_017547098.1_410	NW_017547098.1_410.153	asp-miR-2765-5p	TGGTAACTCCACACC	15	no	5	0.5	0.91		Other isomiRs
205	Known	mature	isomiR	NW_017547098.1:2422098..2422128	NW_017547098.1_410	NW_017547098.1_410.154	asp-miR-2765-5p	TGGTAACTCCACACCACCGGT	21	T>G	5	0.5	0.91		Other isomiRs
206	Known	mature	isomiR	NW_017547098.1:2422098..2422128	NW_017547098.1_410	NW_017547098.1_410.155	asp-miR-2765-5p	TGGTAAATCCACACCACCGTTG	22	C>A	5	0.5	0.91		Other isomiRs
207	Known	mature	miRNA	NW_017547098.1:2423454..2423482	NW_017547098.1_412	NW_017547098.1_412	asp-miR-2765-5p	TGGTAACTCCACCACCGTTGG	21	no	3959	395.03	719.88		Mature miRNA
208	Known	mature	isomiR	NW_017547098.1:2423454..2423482	NW_017547098.1_412	NW_017547098.1_412.1	asp-miR-2765-5p	GGTAACTCCACCACCGTTGGC	21	no	58	5.79	10.55		Most abundant isomiR
209	Known	mature	isomiR	NW_017547098.1:2423454..2423482	NW_017547098.1_412	NW_017547098.1_412.2	asp-miR-2765-5p	TGGTAACTCCACCACCGTTGGC	22	no	787	78.53	143.1	ame-miR-2765-5p	isomiRs matching miRBase miRNAs
210	Known	mature	isomiR	NW_017547098.1:2423454..2423482	NW_017547098.1_412	NW_017547098.1_412.3	asp-miR-2765-5p	TGGTAACTCCCCCACCGTTGG	21	A>C	449	44.8	81.64		Other isomiRs
211	Known	mature	isomiR	NW_017547098.1:2423454..2423482	NW_017547098.1_412	NW_017547098.1_412.4	asp-miR-2765-5p	GGTAACTCCACCACCGTTGG	20	no	272	27.14	49.46		Other isomiRs
212	Known	mature	isomiR	NW_017547098.1:2423454..2423482	NW_017547098.1_412	NW_017547098.1_412.5	asp-miR-2765-5p	TGGTAACTCCACCACCGTT	19	no	178	17.76	32.37		Other isomiRs
213	Known	mature	isomiR	NW_017547098.1:2423454..2423482	NW_017547098.1_412	NW_017547098.1_412.6	asp-miR-2765-5p	TGGTAACTCCACCACCGTTTG	21	G>T	104	10.38	18.91		Other isomiRs
214	Known	mature	isomiR	NW_017547098.1:2423454..2423482	NW_017547098.1_412	NW_017547098.1_412.7	asp-miR-2765-5p	TGGTAACTCCCCCACCGTTGGC	22	A>C	97	9.68	17.64		Other isomiRs
215	Known	mature	isomiR	NW_017547098.1:2423454..2423482	NW_017547098.1_412	NW_017547098.1_412.8	asp-miR-2765-5p	GTAACTCCACCACCGTTGG	19	no	86	8.58	15.64		Other isomiRs
216	Known	mature	isomiR	NW_017547098.1:2423454..2423482	NW_017547098.1_412	NW_017547098.1_412.9	asp-miR-2765-5p	CTCCACCACCGTTGG	15	no	75	7.48	13.64		Other isomiRs
217	Known	mature	isomiR	NW_017547098.1:2423454..2423482	NW_017547098.1_412	NW_017547098.1_412.10	asp-miR-2765-5p	TGTTAACTCCACCACCGTTGG	21	G>T	75	7.48	13.64		Other isomiRs
218	Known	mature	isomiR	NW_017547098.1:2423454..2423482	NW_017547098.1_412	NW_017547098.1_412.11	asp-miR-2765-5p	TAACTCCACCACCGTTGG	18	no	70	6.98	12.73		Other isomiRs
219	Known	mature	isomiR	NW_017547098.1:2423454..2423482	NW_017547098.1_412	NW_017547098.1_412.12	asp-miR-2765-5p	TGGTAACTCCACCACCGTTG	20	no	69	6.88	12.55		Other isomiRs
220	Known	mature	isomiR	NW_017547098.1:2423454..2423482	NW_017547098.1_412	NW_017547098.1_412.13	asp-miR-2765-5p	TGGTAACTCCCCCACCGTT	19	A>C	68	6.78	12.36		Other isomiRs
221	Known	mature	isomiR	NW_017547098.1:2423454..2423482	NW_017547098.1_412	NW_017547098.1_412.14	asp-miR-2765-5p	GGTAACTCCCCCACCGTTGG	20	A>C	63	6.29	11.46		Other isomiRs
222	Known	mature	isomiR	NW_017547098.1:2423454..2423482	NW_017547098.1_412	NW_017547098.1_412.15	asp-miR-2765-5p	TGGTAAATCCACCACCGTTGG	21	C>A	59	5.89	10.73		Other isomiRs
223	Known	mature	isomiR	NW_017547098.1:2423454..2423482	NW_017547098.1_412	NW_017547098.1_412.16	asp-miR-2765-5p	AACTCCACCACCGTTGG	17	no	51	5.09	9.27		Other isomiRs
224	Known	mature	isomiR	NW_017547098.1:2423454..2423482	NW_017547098.1_412	NW_017547098.1_412.17	asp-miR-2765-5p	TGGTAACTCCACCACCGT	18	no	49	4.89	8.91		Other isomiRs
225	Known	mature	isomiR	NW_017547098.1:2423454..2423482	NW_017547098.1_412	NW_017547098.1_412.18	asp-miR-2765-5p	TGGTCACTCCACCACCGTTGG	21	A>C	48	4.79	8.73		Other isomiRs
226	Known	mature	isomiR	NW_017547098.1:2423454..2423482	NW_017547098.1_412	NW_017547098.1_412.19	asp-miR-2765-5p	CCCCACCACCGTTGG	15	T>C	45	4.49	8.18		Other isomiRs
227	Known	mature	isomiR	NW_017547098.1:2423454..2423482	NW_017547098.1_412	NW_017547098.1_412.20	asp-miR-2765-5p	GTTAACTCCACCACCGTTGG	20	G>T	43	4.29	7.82		Other isomiRs
228	Known	mature	isomiR	NW_017547098.1:2423454..2423482	NW_017547098.1_412	NW_017547098.1_412.21	asp-miR-2765-5p	TGGTAACTCCACCACAGTTGG	21	C>A	43	4.29	7.82		Other isomiRs
229	Known	mature	isomiR	NW_017547098.1:2423454..2423482	NW_017547098.1_412	NW_017547098.1_412.22	asp-miR-2765-5p	TTGTAACTCCACCACCGTTGG	21	G>T	43	4.29	7.82		Other isomiRs
230	Known	mature	isomiR	NW_017547098.1:2423454..2423482	NW_017547098.1_412	NW_017547098.1_412.23	asp-miR-2765-5p	ACTCCACCACCGTTGG	16	no	42	4.19	7.64		Other isomiRs
231	Known	mature	isomiR	NW_017547098.1:2423454..2423482	NW_017547098.1_412	NW_017547098.1_412.24	asp-miR-2765-5p	GTTCACTCCACCACCGTTGG	20	GTTC	40	3.99	7.27		Other isomiRs
232	Known	mature	isomiR	NW_017547098.1:2423454..2423482	NW_017547098.1_412	NW_017547098.1_412.25	asp-miR-2765-5p	GGTCACTCCACCACCGTTGG	20	A>C	35	3.49	6.36		Other isomiRs
233	Known	mature	isomiR	NW_017547098.1:2423454..2423482	NW_017547098.1_412	NW_017547098.1_412.26	asp-miR-2765-5p	TGGTAACTCCACCACCGTTGGCT	23	no	35	3.49	6.36		Other isomiRs
234	Known	mature	isomiR	NW_017547098.1:2423454..2423482	NW_017547098.1_412	NW_017547098.1_412.27	asp-miR-2765-5p	TGGTAACTCCACCACCGTTTGC	22	G>T	25	2.49	4.55		Other isomiRs
235	Known	mature	isomiR	NW_017547098.1:2423454..2423482	NW_017547098.1_412	NW_017547098.1_412.28	asp-miR-2765-5p	TGGTAACTCCACCCCCGTTGG	21	A>C	23	2.29	4.18		Other isomiRs
236	Known	mature	isomiR	NW_017547098.1:2423454..2423482	NW_017547098.1_412	NW_017547098.1_412.29	asp-miR-2765-5p	TCCACCACCGTTGGC	15	no	22	2.2	4		Other isomiRs
237	Known	mature	isomiR	NW_017547098.1:2423454..2423482	NW_017547098.1_412	NW_017547098.1_412.30	asp-miR-2765-5p	CTCCACCACCGTTGGC	16	no	21	2.1	3.82		Other isomiRs
238	Known	mature	isomiR	NW_017547098.1:2423454..2423482	NW_017547098.1_412	NW_017547098.1_412.31	asp-miR-2765-5p	TGGTAACTCCACAACCGTTGG	21	C>A	21	2.1	3.82		Other isomiRs
239	Known	mature	isomiR	NW_017547098.1:2423454..2423482	NW_017547098.1_412	NW_017547098.1_412.32	asp-miR-2765-5p	CTCCCCCACCGTTGG	15	A>C	19	1.9	3.45		Other isomiRs
240	Known	mature	isomiR	NW_017547098.1:2423454..2423482	NW_017547098.1_412	NW_017547098.1_412.33	asp-miR-2765-5p	TCACTCCACCACCGTTGG	18	A>C	19	1.9	3.45		Other isomiRs
241	Known	mature	isomiR	NW_017547098.1:2423454..2423482	NW_017547098.1_412	NW_017547098.1_412.34	asp-miR-2765-5p	TGGTAACTCCACCACC	16	no	19	1.9	3.45		Other isomiRs
242	Known	mature	isomiR	NW_017547098.1:2423454..2423482	NW_017547098.1_412	NW_017547098.1_412.35	asp-miR-2765-5p	TGGTAACTACACCACCGTTGG	21	C>A	19	1.9	3.45		Other isomiRs
243	Known	mature	isomiR	NW_017547098.1:2423454..2423482	NW_017547098.1_412	NW_017547098.1_412.36	asp-miR-2765-5p	GGTAACTCCCCCACCGTT	18	A>C	18	1.8	3.27		Other isomiRs
244	Known	mature	isomiR	NW_017547098.1:2423454..2423482	NW_017547098.1_412	NW_017547098.1_412.37	asp-miR-2765-5p	TGGTAACTCCCCCACCGT	18	A>C	17	1.7	3.09		Other isomiRs
245	Known	mature	isomiR	NW_017547098.1:2423454..2423482	NW_017547098.1_412	NW_017547098.1_412.38	asp-miR-2765-5p	TGGTAACTCCACCACCGCTGG	21	T>C	17	1.7	3.09		Other isomiRs
246	Known	mature	isomiR	NW_017547098.1:2423454..2423482	NW_017547098.1_412	NW_017547098.1_412.39	asp-miR-2765-5p	TCCCCCACCGTTGGC	15	A>C	16	1.6	2.91		Other isomiRs
247	Known	mature	isomiR	NW_017547098.1:2423454..2423482	NW_017547098.1_412	NW_017547098.1_412.40	asp-miR-2765-5p	GGTAACTCCACCACCGTT	18	no	16	1.6	2.91		Other isomiRs
248	Known	mature	isomiR	NW_017547098.1:2423454..2423482	NW_017547098.1_412	NW_017547098.1_412.41	asp-miR-2765-5p	TGGTACCTCCACCACCGTTGG	21	A>C	16	1.6	2.91		Other isomiRs
249	Known	mature	isomiR	NW_017547098.1:2423454..2423482	NW_017547098.1_412	NW_017547098.1_412.42	asp-miR-2765-5p	TGGTAACTCCACCAC	15	no	15	1.5	2.73		Other isomiRs
250	Known	mature	isomiR	NW_017547098.1:2423454..2423482	NW_017547098.1_412	NW_017547098.1_412.43	asp-miR-2765-5p	GTGGTGGTAACTCCACCACCGTTGG	25	GTGG	15	1.5	2.73		Other isomiRs
251	Known	mature	isomiR	NW_017547098.1:2423454..2423482	NW_017547098.1_412	NW_017547098.1_412.44	asp-miR-2765-5p	TGGTAACCCCACCACCGTTGG	21	T>C	15	1.5	2.73		Other isomiRs
252	Known	mature	isomiR	NW_017547098.1:2423454..2423482	NW_017547098.1_412	NW_017547098.1_412.45	asp-miR-2765-5p	TAACTCCACCACCGTT	16	no	14	1.4	2.55		Other isomiRs
253	Known	mature	isomiR	NW_017547098.1:2423454..2423482	NW_017547098.1_412	NW_017547098.1_412.46	asp-miR-2765-5p	GTAACTCCACCACCGTTGGC	20	no	14	1.4	2.55		Other isomiRs
254	Known	mature	isomiR	NW_017547098.1:2423454..2423482	NW_017547098.1_412	NW_017547098.1_412.47	asp-miR-2765-5p	GGTAACTCCCCCACCGTTGGC	21	A>C	14	1.4	2.55		Other isomiRs
255	Known	mature	isomiR	NW_017547098.1:2423454..2423482	NW_017547098.1_412	NW_017547098.1_412.48	asp-miR-2765-5p	TGGTAACTCCACCACCGTTGGCA	23	T>A	14	1.4	2.55		Other isomiRs
256	Known	mature	isomiR	NW_017547098.1:2423454..2423482	NW_017547098.1_412	NW_017547098.1_412.49	asp-miR-2765-5p	TAACTCCCCCACCGTTGG	18	A>C	13	1.3	2.36		Other isomiRs
257	Known	mature	isomiR	NW_017547098.1:2423454..2423482	NW_017547098.1_412	NW_017547098.1_412.50	asp-miR-2765-5p	TGGTAACTCCACCACAGTTGGC	22	C>A	13	1.3	2.36		Other isomiRs
258	Known	mature	isomiR	NW_017547098.1:2423454..2423482	NW_017547098.1_412	NW_017547098.1_412.51	asp-miR-2765-5p	AACTCCCCCACCGTTGG	17	A>C	12	1.2	2.18		Other isomiRs
259	Known	mature	isomiR	NW_017547098.1:2423454..2423482	NW_017547098.1_412	NW_017547098.1_412.52	asp-miR-2765-5p	ACTCCCCCACCGTTGG	16	A>C	11	1.1	2		Other isomiRs
260	Known	mature	isomiR	NW_017547098.1:2423454..2423482	NW_017547098.1_412	NW_017547098.1_412.53	asp-miR-2765-5p	GGTAAATCCACCACCGTTGG	20	C>A	11	1.1	2		Other isomiRs
261	Known	mature	isomiR	NW_017547098.1:2423454..2423482	NW_017547098.1_412	NW_017547098.1_412.54	asp-miR-2765-5p	TGGTAACTCCACCACCTTTGG	21	G>T	11	1.1	2		Other isomiRs
262	Known	mature	isomiR	NW_017547098.1:2423454..2423482	NW_017547098.1_412	NW_017547098.1_412.55	asp-miR-2765-5p	TAACTCCACCACCGTTGGC	19	no	10	1	1.82		Other isomiRs
263	Known	mature	isomiR	NW_017547098.1:2423454..2423482	NW_017547098.1_412	NW_017547098.1_412.56	asp-miR-2765-5p	TGTTAACTCCACCACCGTTGGC	22	G>T	10	1	1.82		Other isomiRs
264	Known	mature	isomiR	NW_017547098.1:2423454..2423482	NW_017547098.1_412	NW_017547098.1_412.57	asp-miR-2765-5p	TGGTAACTCCACCACCG	17	no	10	1	1.82		Other isomiRs
265	Known	mature	isomiR	NW_017547098.1:2423454..2423482	NW_017547098.1_412	NW_017547098.1_412.58	asp-miR-2765-5p	CACTCCACCACCGTTGG	17	A>C	9	0.9	1.64		Other isomiRs
266	Known	mature	isomiR	NW_017547098.1:2423454..2423482	NW_017547098.1_412	NW_017547098.1_412.59	asp-miR-2765-5p	TGGTAACTCCACCACCCTTGG	21	G>C	9	0.9	1.64		Other isomiRs
267	Known	mature	isomiR	NW_017547098.1:2423454..2423482	NW_017547098.1_412	NW_017547098.1_412.60	asp-miR-2765-5p	TGGTAACTCCACTACCGTTGG	21	C>T	9	0.9	1.64		Other isomiRs
268	Known	mature	isomiR	NW_017547098.1:2423454..2423482	NW_017547098.1_412	NW_017547098.1_412.61	asp-miR-2765-5p	TGGTAACTCCACCACCGTCGG	21	T>C	9	0.9	1.64		Other isomiRs
269	Known	mature	isomiR	NW_017547098.1:2423454..2423482	NW_017547098.1_412	NW_017547098.1_412.62	asp-miR-2765-5p	CCCACCACCGTTGGC	15	T>C	8	0.8	1.45		Other isomiRs
270	Known	mature	isomiR	NW_017547098.1:2423454..2423482	NW_017547098.1_412	NW_017547098.1_412.63	asp-miR-2765-5p	GTAACTCCCCCACCGTTGG	19	A>C	8	0.8	1.45		Other isomiRs
271	Known	mature	isomiR	NW_017547098.1:2423454..2423482	NW_017547098.1_412	NW_017547098.1_412.64	asp-miR-2765-5p	GGTAACTCCACCACCGTTG	19	no	8	0.8	1.45		Other isomiRs
272	Known	mature	isomiR	NW_017547098.1:2423454..2423482	NW_017547098.1_412	NW_017547098.1_412.65	asp-miR-2765-5p	GGTCACTCCACCACCGTTGGC	21	A>C	8	0.8	1.45		Other isomiRs
273	Known	mature	isomiR	NW_017547098.1:2423454..2423482	NW_017547098.1_412	NW_017547098.1_412.66	asp-miR-2765-5p	TGGTAACTTCACCACCGTTGG	21	C>T	8	0.8	1.45		Other isomiRs
274	Known	mature	isomiR	NW_017547098.1:2423454..2423482	NW_017547098.1_412	NW_017547098.1_412.67	asp-miR-2765-5p	TGGTAACTACACCACCGTTGGC	22	C>A	8	0.8	1.45		Other isomiRs
275	Known	mature	isomiR	NW_017547098.1:2423454..2423482	NW_017547098.1_412	NW_017547098.1_412.68	asp-miR-2765-5p	TGGTATCTCCACCACCGTTGG	21	A>T	8	0.8	1.45		Other isomiRs
276	Known	mature	isomiR	NW_017547098.1:2423454..2423482	NW_017547098.1_412	NW_017547098.1_412.69	asp-miR-2765-5p	TGGTAAATCCACCACCGTTGGC	22	C>A	8	0.8	1.45		Other isomiRs
277	Known	mature	isomiR	NW_017547098.1:2423454..2423482	NW_017547098.1_412	NW_017547098.1_412.70	asp-miR-2765-5p	AACTCCACCACCGTTGGC	18	no	7	0.7	1.27		Other isomiRs
278	Known	mature	isomiR	NW_017547098.1:2423454..2423482	NW_017547098.1_412	NW_017547098.1_412.71	asp-miR-2765-5p	GGTAACTCCACAACCGTTGG	20	C>A	7	0.7	1.27		Other isomiRs
279	Known	mature	isomiR	NW_017547098.1:2423454..2423482	NW_017547098.1_412	NW_017547098.1_412.72	asp-miR-2765-5p	TGGTAACGCCACCACCGTTGG	21	T>G	7	0.7	1.27		Other isomiRs
280	Known	mature	isomiR	NW_017547098.1:2423454..2423482	NW_017547098.1_412	NW_017547098.1_412.73	asp-miR-2765-5p	ACTCCACCACCGTTGGC	17	no	6	0.6	1.09		Other isomiRs
281	Known	mature	isomiR	NW_017547098.1:2423454..2423482	NW_017547098.1_412	NW_017547098.1_412.74	asp-miR-2765-5p	TAACTCCCCCACCGTTGGC	19	A>C	6	0.6	1.09		Other isomiRs
282	Known	mature	isomiR	NW_017547098.1:2423454..2423482	NW_017547098.1_412	NW_017547098.1_412.75	asp-miR-2765-5p	TAACTCCACCACCGTTG	17	no	6	0.6	1.09		Other isomiRs
283	Known	mature	isomiR	NW_017547098.1:2423454..2423482	NW_017547098.1_412	NW_017547098.1_412.76	asp-miR-2765-5p	GGTAACTCCACCACCGTTTG	20	G>T	6	0.6	1.09		Other isomiRs
284	Known	mature	isomiR	NW_017547098.1:2423454..2423482	NW_017547098.1_412	NW_017547098.1_412.77	asp-miR-2765-5p	TTGTAACTCCACCACCGTTGGC	22	G>T	6	0.6	1.09		Other isomiRs
285	Known	mature	isomiR	NW_017547098.1:2423454..2423482	NW_017547098.1_412	NW_017547098.1_412.78	asp-miR-2765-5p	TGGTGGTAACTCCACCACCGTTGG	24	TGG	6	0.6	1.09		Other isomiRs
286	Known	mature	isomiR	NW_017547098.1:2423454..2423482	NW_017547098.1_412	NW_017547098.1_412.79	asp-miR-2765-5p	TGGTAACTCCACCCCCGTTGGC	22	A>C	6	0.6	1.09		Other isomiRs
287	Known	mature	isomiR	NW_017547098.1:2423454..2423482	NW_017547098.1_412	NW_017547098.1_412.80	asp-miR-2765-5p	TGGTAACTCCCCCACC	16	A>C	6	0.6	1.09		Other isomiRs
288	Known	mature	isomiR	NW_017547098.1:2423454..2423482	NW_017547098.1_412	NW_017547098.1_412.81	asp-miR-2765-5p	GTGGTAACTCCACCACCGTTGG	22	T>G	6	0.6	1.09		Other isomiRs
289	Known	mature	isomiR	NW_017547098.1:2423454..2423482	NW_017547098.1_412	NW_017547098.1_412.82	asp-miR-2765-5p	TCCCCACCACCGTTGGCT	18	TCC	5	0.5	0.91		Other isomiRs
290	Known	mature	isomiR	NW_017547098.1:2423454..2423482	NW_017547098.1_412	NW_017547098.1_412.83	asp-miR-2765-5p	CTCCCCCACCGTTGGC	16	A>C	5	0.5	0.91		Other isomiRs
291	Known	mature	isomiR	NW_017547098.1:2423454..2423482	NW_017547098.1_412	NW_017547098.1_412.84	asp-miR-2765-5p	GCTCACTCCACCACCGTTGG	20	GCTC	5	0.5	0.91		Other isomiRs
292	Known	mature	isomiR	NW_017547098.1:2423454..2423482	NW_017547098.1_412	NW_017547098.1_412.85	asp-miR-2765-5p	AACTCCACCACCGTT	15	no	5	0.5	0.91		Other isomiRs
293	Known	mature	isomiR	NW_017547098.1:2423454..2423482	NW_017547098.1_412	NW_017547098.1_412.86	asp-miR-2765-5p	TAACTCCCCCACCGTT	16	A>C	5	0.5	0.91		Other isomiRs
294	Known	mature	isomiR	NW_017547098.1:2423454..2423482	NW_017547098.1_412	NW_017547098.1_412.87	asp-miR-2765-5p	GTAACTCCACCACCGTT	17	no	5	0.5	0.91		Other isomiRs
295	Known	mature	isomiR	NW_017547098.1:2423454..2423482	NW_017547098.1_412	NW_017547098.1_412.88	asp-miR-2765-5p	GTTAACTCCACCACCGTTGGC	21	G>T	5	0.5	0.91		Other isomiRs
296	Known	mature	isomiR	NW_017547098.1:2423454..2423482	NW_017547098.1_412	NW_017547098.1_412.89	asp-miR-2765-5p	TGGTAACTCCACCACTGTTGG	21	C>T	5	0.5	0.91		Other isomiRs
297	Known	mature	isomiR	NW_017547098.1:2423454..2423482	NW_017547098.1_412	NW_017547098.1_412.90	asp-miR-2765-5p	TGGTAACTCCCCCACCG	17	A>C	5	0.5	0.91		Other isomiRs
298	Known	mature	isomiR	NW_017547098.1:2423454..2423482	NW_017547098.1_412	NW_017547098.1_412.91	asp-miR-2765-5p	TGGTCACTCCACCACCGTTGGC	22	A>C	5	0.5	0.91		Other isomiRs
299	Known	mature	isomiR	NW_017547098.1:2423454..2423482	NW_017547098.1_412	NW_017547098.1_412.92	asp-miR-2765-5p	TGGTAAATCCACCACCGTT	19	C>A	5	0.5	0.91		Other isomiRs
300	Known	mature	isomiR	NW_017547098.1:2423454..2423482	NW_017547098.1_412	NW_017547098.1_412.93	asp-miR-2765-5p	TGGTAACCCCACCACCGTTGGC	22	T>C	5	0.5	0.91		Other isomiRs
301	Known	mature	isomiR	NW_017547098.1:2423454..2423482	NW_017547098.1_412	NW_017547098.1_412.94	asp-miR-2765-5p	TGGTAACTCCCCCACCGTTG	20	A>C	5	0.5	0.91		Other isomiRs
302	Known	mature	isomiR	NW_017547098.1:2423454..2423482	NW_017547098.1_412	NW_017547098.1_412.95	asp-miR-2765-5p	TGGTAACTCCCCCAC	15	A>C	5	0.5	0.91		Other isomiRs
303	Known	mature	isomiR	NW_017547098.1:2423454..2423482	NW_017547098.1_412	NW_017547098.1_412.96	asp-miR-2765-5p	TGGTAACTCCACCACCGTCGGC	22	T>C	5	0.5	0.91		Other isomiRs
304	Novel	mature	miRNA	NW_017547098.1:4979882..4979907	NW_017547098.1_445	NW_017547098.1_445	asp-miR-49480-3p	CGGCGGGCCGGGCGGCGT	18	no	8	0.8	1.45		Mature miRNA
305	Novel	mature	isomiR	NW_017547098.1:4979882..4979907	NW_017547098.1_445	NW_017547098.1_445.1	asp-miR-49480-3p	GTCTCGGCGGGCCGGGCGG	19	GTCT	44	4.39	8		Most abundant isomiR
306	Novel	mature	isomiR	NW_017547098.1:4979882..4979907	NW_017547098.1_445	NW_017547098.1_445.2	asp-miR-49480-3p	GTCTCGGCGGGCCGGG	16	GTCT	42	4.19	7.64		Other isomiRs
307	Novel	mature	isomiR	NW_017547098.1:4979882..4979907	NW_017547098.1_445	NW_017547098.1_445.3	asp-miR-49480-3p	TCTCGGCGGGCCGGG	15	TCT	30	2.99	5.46		Other isomiRs
308	Novel	mature	isomiR	NW_017547098.1:4979882..4979907	NW_017547098.1_445	NW_017547098.1_445.4	asp-miR-49480-3p	TCTCGGCGGGCCGGGCGG	18	TCT	21	2.1	3.82		Other isomiRs
309	Novel	mature	isomiR	NW_017547098.1:4979882..4979907	NW_017547098.1_445	NW_017547098.1_445.5	asp-miR-49480-3p	CGGCGGGCCGGGCGG	15	no	21	2.1	3.82		Other isomiRs
310	Novel	mature	isomiR	NW_017547098.1:4979882..4979907	NW_017547098.1_445	NW_017547098.1_445.6	asp-miR-49480-3p	GTCTCGGCGGGCCGGGCGGCGT	22	GTCT	19	1.9	3.45		Other isomiRs
311	Novel	mature	isomiR	NW_017547098.1:4979882..4979907	NW_017547098.1_445	NW_017547098.1_445.7	asp-miR-49480-3p	GTCTCGGCGGGCCGGGCG	18	GTCT	16	1.6	2.91		Other isomiRs
312	Novel	mature	isomiR	NW_017547098.1:4979882..4979907	NW_017547098.1_445	NW_017547098.1_445.8	asp-miR-49480-3p	GGCGGGCCGGGCGGCGT	17	no	9	0.9	1.64		Other isomiRs
313	Novel	mature	isomiR	NW_017547098.1:4979882..4979907	NW_017547098.1_445	NW_017547098.1_445.9	asp-miR-49480-3p	TCTCGGCGGGCCGGGC	16	TCT	9	0.9	1.64		Other isomiRs
314	Novel	mature	isomiR	NW_017547098.1:4979882..4979907	NW_017547098.1_445	NW_017547098.1_445.10	asp-miR-49480-3p	TCTCGGCGGGCCGGGCG	17	TCT	8	0.8	1.45		Other isomiRs
315	Novel	mature	isomiR	NW_017547098.1:4979882..4979907	NW_017547098.1_445	NW_017547098.1_445.11	asp-miR-49480-3p	GGCTCGGCGGGCCGGGCGG	19	GGCT	8	0.8	1.45		Other isomiRs
316	Novel	mature	isomiR	NW_017547098.1:4979882..4979907	NW_017547098.1_445	NW_017547098.1_445.12	asp-miR-49480-3p	GTCTCGGCGGGCCGG	15	GTCT	7	0.7	1.27		Other isomiRs
317	Novel	mature	isomiR	NW_017547098.1:4979882..4979907	NW_017547098.1_445	NW_017547098.1_445.13	asp-miR-49480-3p	GTCTCGGCGGGCCGGGC	17	GTCT	6	0.6	1.09		Other isomiRs
318	Novel	mature	isomiR	NW_017547098.1:4979882..4979907	NW_017547098.1_445	NW_017547098.1_445.14	asp-miR-49480-3p	GGCGGGCCGGGCGGC	15	no	5	0.5	0.91		Other isomiRs
319	Novel	mature	isomiR	NW_017547098.1:4979882..4979907	NW_017547098.1_445	NW_017547098.1_445.15	asp-miR-49480-3p	TCTCGGCGGGCCGGGCGGCGT	21	TCT	5	0.5	0.91		Other isomiRs
320	Known	mature	miRNA	NW_017547098.1:8908706..8908734	NW_017547098.1_493	NW_017547098.1_493	asp-miR-14-3p	TCAGTCTTTTTCTCTCTCCTA	21	no	2041	203.65	371.12	dan-miR-14	Mature miRNA
321	Known	mature	isomiR	NW_017547098.1:8908706..8908734	NW_017547098.1_493	NW_017547098.1_493.1	asp-miR-14-3p	CAGTCTTTTTCTCTCTCCTAT	21	no	12	1.2	2.18		Most abundant isomiR
322	Known	mature	isomiR	NW_017547098.1:8908706..8908734	NW_017547098.1_493	NW_017547098.1_493.2	asp-miR-14-3p	TCAGTCTTTTTCTCTCTCC	19	no	811	80.92	147.47		Other isomiRs
323	Known	mature	isomiR	NW_017547098.1:8908706..8908734	NW_017547098.1_493	NW_017547098.1_493.3	asp-miR-14-3p	TCAGTCTTTTTCTCTCTCCT	20	no	444	44.3	80.73		Other isomiRs
324	Known	mature	isomiR	NW_017547098.1:8908706..8908734	NW_017547098.1_493	NW_017547098.1_493.4	asp-miR-14-3p	TCAGTCTTTTTCTCTCTCCTAT	22	no	293	29.24	53.28	dme-miR-14-3p	isomiRs matching miRBase miRNAs
325	Known	mature	isomiR	NW_017547098.1:8908706..8908734	NW_017547098.1_493	NW_017547098.1_493.5	asp-miR-14-3p	TCAGTCTTTTTCTCT	15	no	122	12.17	22.18		Other isomiRs
326	Known	mature	isomiR	NW_017547098.1:8908706..8908734	NW_017547098.1_493	NW_017547098.1_493.6	asp-miR-14-3p	TCAGTCTTTTTCTCTCT	17	no	122	12.17	22.18		Other isomiRs
327	Known	mature	isomiR	NW_017547098.1:8908706..8908734	NW_017547098.1_493	NW_017547098.1_493.7	asp-miR-14-3p	TCAGTCTTTTTCTCTCTC	18	no	116	11.57	21.09		Other isomiRs
328	Known	mature	isomiR	NW_017547098.1:8908706..8908734	NW_017547098.1_493	NW_017547098.1_493.8	asp-miR-14-3p	TTAGTCTTTTTCTCTCTCCTA	21	C>T	83	8.28	15.09		Other isomiRs
329	Known	mature	isomiR	NW_017547098.1:8908706..8908734	NW_017547098.1_493	NW_017547098.1_493.9	asp-miR-14-3p	CAGTCTTTTTCTCTCTCCTA	20	no	75	7.48	13.64		Other isomiRs
330	Known	mature	isomiR	NW_017547098.1:8908706..8908734	NW_017547098.1_493	NW_017547098.1_493.10	asp-miR-14-3p	GTCTTTTTCTCTCTCCTA	18	no	73	7.28	13.27		Other isomiRs
331	Known	mature	isomiR	NW_017547098.1:8908706..8908734	NW_017547098.1_493	NW_017547098.1_493.11	asp-miR-14-3p	TCAGTCTTTTTCTCTCTCATA	21	C>A	39	3.89	7.09		Other isomiRs
332	Known	mature	isomiR	NW_017547098.1:8908706..8908734	NW_017547098.1_493	NW_017547098.1_493.12	asp-miR-14-3p	TCAGTCTTTTTCTCTCTCCTT	21	A>T	31	3.09	5.64		Other isomiRs
333	Known	mature	isomiR	NW_017547098.1:8908706..8908734	NW_017547098.1_493	NW_017547098.1_493.13	asp-miR-14-3p	CAGTCTTTTTCTCTCTCC	18	no	30	2.99	5.46		Other isomiRs
334	Known	mature	isomiR	NW_017547098.1:8908706..8908734	NW_017547098.1_493	NW_017547098.1_493.14	asp-miR-14-3p	TCTTTTTCTCTCTCCTA	17	no	28	2.79	5.09		Other isomiRs
335	Known	mature	isomiR	NW_017547098.1:8908706..8908734	NW_017547098.1_493	NW_017547098.1_493.15	asp-miR-14-3p	AGTCTTTTTCTCTCTCCTA	19	no	27	2.69	4.91		Other isomiRs
336	Known	mature	isomiR	NW_017547098.1:8908706..8908734	NW_017547098.1_493	NW_017547098.1_493.16	asp-miR-14-3p	TTAGTCTTTTTCTCTCTCC	19	C>T	27	2.69	4.91		Other isomiRs
337	Known	mature	isomiR	NW_017547098.1:8908706..8908734	NW_017547098.1_493	NW_017547098.1_493.17	asp-miR-14-3p	CTTTTTCTCTCTCCTA	16	no	22	2.2	4		Other isomiRs
338	Known	mature	isomiR	NW_017547098.1:8908706..8908734	NW_017547098.1_493	NW_017547098.1_493.18	asp-miR-14-3p	GTCTTTTTCTCTCTCC	16	no	21	2.1	3.82		Other isomiRs
339	Known	mature	isomiR	NW_017547098.1:8908706..8908734	NW_017547098.1_493	NW_017547098.1_493.19	asp-miR-14-3p	TCAGTCTTTTTCTCTCTCCTATT	23	no	20	2	3.64		Other isomiRs
340	Known	mature	isomiR	NW_017547098.1:8908706..8908734	NW_017547098.1_493	NW_017547098.1_493.20	asp-miR-14-3p	TCAGTCTTTTTCTCTATCCTA	21	C>A	19	1.9	3.45		Other isomiRs
341	Known	mature	isomiR	NW_017547098.1:8908706..8908734	NW_017547098.1_493	NW_017547098.1_493.21	asp-miR-14-3p	TCAGTCTTTTTCTCTC	16	no	19	1.9	3.45		Other isomiRs
342	Known	mature	isomiR	NW_017547098.1:8908706..8908734	NW_017547098.1_493	NW_017547098.1_493.22	asp-miR-14-3p	CAGTCTTTTTCTCTCTCCT	19	no	18	1.8	3.27		Other isomiRs
343	Known	mature	isomiR	NW_017547098.1:8908706..8908734	NW_017547098.1_493	NW_017547098.1_493.23	asp-miR-14-3p	TCAGTATTTTTCTCTCTCCTA	21	C>A	18	1.8	3.27		Other isomiRs
344	Known	mature	isomiR	NW_017547098.1:8908706..8908734	NW_017547098.1_493	NW_017547098.1_493.24	asp-miR-14-3p	TCAGTCTTTTTCTCTCTCCGA	21	T>G	17	1.7	3.09		Other isomiRs
345	Known	mature	isomiR	NW_017547098.1:8908706..8908734	NW_017547098.1_493	NW_017547098.1_493.25	asp-miR-14-3p	TTAGTCTTTTTCTCTCTCCT	20	C>T	17	1.7	3.09		Other isomiRs
346	Known	mature	isomiR	NW_017547098.1:8908706..8908734	NW_017547098.1_493	NW_017547098.1_493.26	asp-miR-14-3p	GTCTTTTTCTCTCTCCT	17	no	14	1.4	2.55		Other isomiRs
347	Known	mature	isomiR	NW_017547098.1:8908706..8908734	NW_017547098.1_493	NW_017547098.1_493.27	asp-miR-14-3p	AGTCTTTTTCTCTCTCC	17	no	14	1.4	2.55		Other isomiRs
348	Known	mature	isomiR	NW_017547098.1:8908706..8908734	NW_017547098.1_493	NW_017547098.1_493.28	asp-miR-14-3p	TTAGTCTTTTTCTCTCTCCTAT	22	C>T	14	1.4	2.55		Other isomiRs
349	Known	mature	isomiR	NW_017547098.1:8908706..8908734	NW_017547098.1_493	NW_017547098.1_493.29	asp-miR-14-3p	TTTTTCTCTCTCCTA	15	no	12	1.2	2.18		Other isomiRs
350	Known	mature	isomiR	NW_017547098.1:8908706..8908734	NW_017547098.1_493	NW_017547098.1_493.30	asp-miR-14-3p	TCGGTCTTTTTCTCTCTCCTA	21	A>G	12	1.2	2.18		Other isomiRs
351	Known	mature	isomiR	NW_017547098.1:8908706..8908734	NW_017547098.1_493	NW_017547098.1_493.31	asp-miR-14-3p	TCAGTCTCTTTCTCTCTCCTA	21	T>C	12	1.2	2.18		Other isomiRs
352	Known	mature	isomiR	NW_017547098.1:8908706..8908734	NW_017547098.1_493	NW_017547098.1_493.32	asp-miR-14-3p	CAGCCTTTTTCTCTCTCCTA	20	T>C	11	1.1	2		Other isomiRs
353	Known	mature	isomiR	NW_017547098.1:8908706..8908734	NW_017547098.1_493	NW_017547098.1_493.33	asp-miR-14-3p	TCAGACTTTTTCTCTCTCCTA	21	T>A	11	1.1	2		Other isomiRs
354	Known	mature	isomiR	NW_017547098.1:8908706..8908734	NW_017547098.1_493	NW_017547098.1_493.34	asp-miR-14-3p	TCTGTCTTTTTCTCTCTCCTA	21	A>T	11	1.1	2		Other isomiRs
355	Known	mature	isomiR	NW_017547098.1:8908706..8908734	NW_017547098.1_493	NW_017547098.1_493.35	asp-miR-14-3p	TCAGCCTTTTTCTCTCTCCTA	21	T>C	11	1.1	2		Other isomiRs
356	Known	mature	isomiR	NW_017547098.1:8908706..8908734	NW_017547098.1_493	NW_017547098.1_493.36	asp-miR-14-3p	TCAGTCTTTTTCTCTCTACTA	21	C>A	11	1.1	2		Other isomiRs
357	Known	mature	isomiR	NW_017547098.1:8908706..8908734	NW_017547098.1_493	NW_017547098.1_493.37	asp-miR-14-3p	TCAGACTTTTTCTCTCTCC	19	T>A	9	0.9	1.64		Other isomiRs
358	Known	mature	isomiR	NW_017547098.1:8908706..8908734	NW_017547098.1_493	NW_017547098.1_493.38	asp-miR-14-3p	TCAGTCTTTTACTCTCTCCTA	21	T>A	8	0.8	1.45		Other isomiRs
359	Known	mature	isomiR	NW_017547098.1:8908706..8908734	NW_017547098.1_493	NW_017547098.1_493.39	asp-miR-14-3p	TCAGTCTTTTTCGCTCTCCTA	21	T>G	8	0.8	1.45		Other isomiRs
360	Known	mature	isomiR	NW_017547098.1:8908706..8908734	NW_017547098.1_493	NW_017547098.1_493.40	asp-miR-14-3p	TCTTTTTCTCTCTCC	15	no	7	0.7	1.27		Other isomiRs
361	Known	mature	isomiR	NW_017547098.1:8908706..8908734	NW_017547098.1_493	NW_017547098.1_493.41	asp-miR-14-3p	GTCTTTTTCTCTCTCCTAT	19	no	7	0.7	1.27		Other isomiRs
362	Known	mature	isomiR	NW_017547098.1:8908706..8908734	NW_017547098.1_493	NW_017547098.1_493.42	asp-miR-14-3p	TTAGTCTTTTTCTCTCTC	18	C>T	7	0.7	1.27		Other isomiRs
363	Known	mature	isomiR	NW_017547098.1:8908706..8908734	NW_017547098.1_493	NW_017547098.1_493.43	asp-miR-14-3p	AGTCTTTTTCTCTCTCCT	18	no	6	0.6	1.09		Other isomiRs
364	Known	mature	isomiR	NW_017547098.1:8908706..8908734	NW_017547098.1_493	NW_017547098.1_493.44	asp-miR-14-3p	CAGTCTTTTTCTCTC	15	no	6	0.6	1.09		Other isomiRs
365	Known	mature	isomiR	NW_017547098.1:8908706..8908734	NW_017547098.1_493	NW_017547098.1_493.45	asp-miR-14-3p	TCAGTATTTTTCTCTCTCCT	20	C>A	6	0.6	1.09		Other isomiRs
366	Known	mature	isomiR	NW_017547098.1:8908706..8908734	NW_017547098.1_493	NW_017547098.1_493.46	asp-miR-14-3p	TCAGTCTTTTTCCCTCTCCTA	21	T>C	6	0.6	1.09		Other isomiRs
367	Known	mature	isomiR	NW_017547098.1:8908706..8908734	NW_017547098.1_493	NW_017547098.1_493.47	asp-miR-14-3p	TCAGTCTTTTTCTCTGTCCTA	21	C>G	6	0.6	1.09		Other isomiRs
368	Known	mature	isomiR	NW_017547098.1:8908706..8908734	NW_017547098.1_493	NW_017547098.1_493.48	asp-miR-14-3p	TTAGTCTTTTTCTCTCT	17	C>T	6	0.6	1.09		Other isomiRs
369	Known	mature	isomiR	NW_017547098.1:8908706..8908734	NW_017547098.1_493	NW_017547098.1_493.49	asp-miR-14-3p	TCTTTTTCTCTCTCCT	16	no	5	0.5	0.91		Other isomiRs
370	Known	mature	isomiR	NW_017547098.1:8908706..8908734	NW_017547098.1_493	NW_017547098.1_493.50	asp-miR-14-3p	GCCTTTTTCTCTCTCCTA	18	T>C	5	0.5	0.91		Other isomiRs
371	Known	mature	isomiR	NW_017547098.1:8908706..8908734	NW_017547098.1_493	NW_017547098.1_493.51	asp-miR-14-3p	CAGTCTTTTTCTCTCT	16	no	5	0.5	0.91		Other isomiRs
372	Known	mature	isomiR	NW_017547098.1:8908706..8908734	NW_017547098.1_493	NW_017547098.1_493.52	asp-miR-14-3p	CAGTCTTTTTCTCTCTC	17	no	5	0.5	0.91		Other isomiRs
373	Known	mature	isomiR	NW_017547098.1:8908706..8908734	NW_017547098.1_493	NW_017547098.1_493.53	asp-miR-14-3p	TCAGTCTTTTTCTCTATCC	19	C>A	5	0.5	0.91		Other isomiRs
374	Known	mature	isomiR	NW_017547098.1:8908706..8908734	NW_017547098.1_493	NW_017547098.1_493.54	asp-miR-14-3p	TCAGTCTTTTTCTCTATCCT	20	C>A	5	0.5	0.91		Other isomiRs
375	Known	mature	isomiR	NW_017547098.1:8908706..8908734	NW_017547098.1_493	NW_017547098.1_493.55	asp-miR-14-3p	TCAGCCTTTTTCTCTCTCC	19	T>C	5	0.5	0.91		Other isomiRs
376	Known	mature	isomiR	NW_017547098.1:8908706..8908734	NW_017547098.1_493	NW_017547098.1_493.56	asp-miR-14-3p	TCAGCCTTTTTCTCTCTCCTAT	22	T>C	5	0.5	0.91		Other isomiRs
377	Known	mature	isomiR	NW_017547098.1:8908706..8908734	NW_017547098.1_493	NW_017547098.1_493.57	asp-miR-14-3p	TCAGTCTTTTTCCCTCTCC	19	T>C	5	0.5	0.91		Other isomiRs
378	Known	mature	isomiR	NW_017547098.1:8908706..8908734	NW_017547098.1_493	NW_017547098.1_493.58	asp-miR-14-3p	TCAGTCTTTTTCGCTCTCC	19	T>G	5	0.5	0.91		Other isomiRs
379	Known	mature	isomiR	NW_017547098.1:8908706..8908734	NW_017547098.1_493	NW_017547098.1_493.59	asp-miR-14-3p	TCAGTCATTTTCTCTCTCC	19	T>A	5	0.5	0.91		Other isomiRs
380	Known	mature	isomiR	NW_017547098.1:8908706..8908734	NW_017547098.1_493	NW_017547098.1_493.60	asp-miR-14-3p	TCAGTCTTTGTCTCTCTCCTA	21	T>G	5	0.5	0.91		Other isomiRs
381	Known	mature	isomiR	NW_017547098.1:8908706..8908734	NW_017547098.1_493	NW_017547098.1_493.61	asp-miR-14-3p	TCAGTCTTTTTCTCTCCCCTA	21	T>C	5	0.5	0.91		Other isomiRs
382	Novel	mature	isomiR	NW_017547103.1:943995..944024	NW_017547103.1_852	NW_017547103.1_852.62	asp-miR-8520-5p	GGCCGCGAGCGTGGAGTGGTTAG	23	TAG	9	0.9	1.64		Other isomiRs
383	Known	mature	miRNA	NW_017547107.1:5694765..5694793	NW_017547107.1_1308	NW_017547107.1_1308	asp-miR-276a-3p	TAGGAACTTCATACCGTGCTC	21	no	55480	5535.75	10088.2	aae-miR-276-3p	Mature miRNA
384	Known	mature	isomiR	NW_017547107.1:5694765..5694793	NW_017547107.1_1308	NW_017547107.1_1308.1	asp-miR-276a-3p	AGGAACTTCATACCGTGCTCT	21	no	151	15.07	27.46		Most abundant isomiR
385	Known	mature	isomiR	NW_017547107.1:5694765..5694793	NW_017547107.1_1308	NW_017547107.1_1308.2	asp-miR-276a-3p	GGAACTTCATACCGTGCTCTT	21	no	13	1.3	2.36		Other isomiRs
386	Known	mature	isomiR	NW_017547107.1:5694765..5694793	NW_017547107.1_1308	NW_017547107.1_1308.3	asp-miR-276a-3p	TAGGAACTTCCTACCGTGCTC	21	A>C	7137	712.12	1297.75		Other isomiRs
387	Known	mature	isomiR	NW_017547107.1:5694765..5694793	NW_017547107.1_1308	NW_017547107.1_1308.4	asp-miR-276a-3p	AGGAACTTCATACCGTGCTC	20	no	4437	442.72	806.8		Other isomiRs
388	Known	mature	isomiR	NW_017547107.1:5694765..5694793	NW_017547107.1_1308	NW_017547107.1_1308.5	asp-miR-276a-3p	TAGGAACTTCATACCGTGCT	20	no	3733	372.48	678.79		Other isomiRs
389	Known	mature	isomiR	NW_017547107.1:5694765..5694793	NW_017547107.1_1308	NW_017547107.1_1308.6	asp-miR-276a-3p	TAGGAACTTCATACCGTGC	19	no	2693	268.71	489.68		Other isomiRs
390	Known	mature	isomiR	NW_017547107.1:5694765..5694793	NW_017547107.1_1308	NW_017547107.1_1308.7	asp-miR-276a-3p	TAGGAACTTCATACCGTGCTCT	22	no	1884	187.98	342.58	dme-miR-276a-3p	isomiRs matching miRBase miRNAs
391	Known	mature	isomiR	NW_017547107.1:5694765..5694793	NW_017547107.1_1308	NW_017547107.1_1308.8	asp-miR-276a-3p	GAACTTCATACCGTGCTC	18	no	1725	172.12	313.66		Other isomiRs
392	Known	mature	isomiR	NW_017547107.1:5694765..5694793	NW_017547107.1_1308	NW_017547107.1_1308.9	asp-miR-276a-3p	TTGGAACTTCATACCGTGCTC	21	A>T	1503	149.97	273.3		Other isomiRs
393	Known	mature	isomiR	NW_017547107.1:5694765..5694793	NW_017547107.1_1308	NW_017547107.1_1308.10	asp-miR-276a-3p	CTTCATACCGTGCTC	15	no	1487	148.37	270.39		Other isomiRs
394	Known	mature	isomiR	NW_017547107.1:5694765..5694793	NW_017547107.1_1308	NW_017547107.1_1308.11	asp-miR-276a-3p	GGAACTTCATACCGTGCTC	19	no	1219	121.63	221.66		Other isomiRs
395	Known	mature	isomiR	NW_017547107.1:5694765..5694793	NW_017547107.1_1308	NW_017547107.1_1308.12	asp-miR-276a-3p	TAGGAACTTCATACCGTG	18	no	1208	120.53	219.66		Other isomiRs
396	Known	mature	isomiR	NW_017547107.1:5694765..5694793	NW_017547107.1_1308	NW_017547107.1_1308.13	asp-miR-276a-3p	AGGAACTTCCTACCGTGCTC	20	A>C	1134	113.15	206.2		Other isomiRs
397	Known	mature	isomiR	NW_017547107.1:5694765..5694793	NW_017547107.1_1308	NW_017547107.1_1308.14	asp-miR-276a-3p	TAGGCACTTCATACCGTGCTC	21	A>C	1053	105.07	191.47		Other isomiRs
398	Known	mature	isomiR	NW_017547107.1:5694765..5694793	NW_017547107.1_1308	NW_017547107.1_1308.15	asp-miR-276a-3p	TAGGAACTTCATACCGTGATC	21	C>A	903	90.1	164.2		Other isomiRs
399	Known	mature	isomiR	NW_017547107.1:5694765..5694793	NW_017547107.1_1308	NW_017547107.1_1308.16	asp-miR-276a-3p	TAGGAAATTCATACCGTGCTC	21	C>A	861	85.91	156.56		Other isomiRs
400	Known	mature	isomiR	NW_017547107.1:5694765..5694793	NW_017547107.1_1308	NW_017547107.1_1308.17	asp-miR-276a-3p	ACTTCATACCGTGCTC	16	no	768	76.63	139.65		Other isomiRs
401	Known	mature	isomiR	NW_017547107.1:5694765..5694793	NW_017547107.1_1308	NW_017547107.1_1308.18	asp-miR-276a-3p	AACTTCATACCGTGCTC	17	no	717	71.54	130.38		Other isomiRs
402	Known	mature	isomiR	NW_017547107.1:5694765..5694793	NW_017547107.1_1308	NW_017547107.1_1308.19	asp-miR-276a-3p	TATGAACTTCATACCGTGCTC	21	G>T	670	66.85	121.83		Other isomiRs
403	Known	mature	isomiR	NW_017547107.1:5694765..5694793	NW_017547107.1_1308	NW_017547107.1_1308.20	asp-miR-276a-3p	TAGGAACTTCATACCGTGCTCTT	23	no	572	57.07	104.01		Other isomiRs
404	Known	mature	isomiR	NW_017547107.1:5694765..5694793	NW_017547107.1_1308	NW_017547107.1_1308.21	asp-miR-276a-3p	AGGCACTTCATACCGTGCTC	20	A>C	558	55.68	101.46		Other isomiRs
405	Known	mature	isomiR	NW_017547107.1:5694765..5694793	NW_017547107.1_1308	NW_017547107.1_1308.22	asp-miR-276a-3p	CTTCCTACCGTGCTC	15	A>C	508	50.69	92.37		Other isomiRs
406	Known	mature	isomiR	NW_017547107.1:5694765..5694793	NW_017547107.1_1308	NW_017547107.1_1308.23	asp-miR-276a-3p	ATGAACTTCATACCGTGCTC	20	G>T	491	48.99	89.28		Other isomiRs
407	Known	mature	isomiR	NW_017547107.1:5694765..5694793	NW_017547107.1_1308	NW_017547107.1_1308.24	asp-miR-276a-3p	TAGGAACTTCCTACCGTG	18	A>C	455	45.4	82.73		Other isomiRs
408	Known	mature	isomiR	NW_017547107.1:5694765..5694793	NW_017547107.1_1308	NW_017547107.1_1308.25	asp-miR-276a-3p	TAGGAACTTCCTACCGTGCT	20	A>C	430	42.91	78.19		Other isomiRs
409	Known	mature	isomiR	NW_017547107.1:5694765..5694793	NW_017547107.1_1308	NW_017547107.1_1308.26	asp-miR-276a-3p	TAGGAACTTCATACCGT	17	no	425	42.41	77.28		Other isomiRs
410	Known	mature	isomiR	NW_017547107.1:5694765..5694793	NW_017547107.1_1308	NW_017547107.1_1308.27	asp-miR-276a-3p	ATGCACTTCATACCGTGCTC	20	ATGC	411	41.01	74.73		Other isomiRs
411	Known	mature	isomiR	NW_017547107.1:5694765..5694793	NW_017547107.1_1308	NW_017547107.1_1308.28	asp-miR-276a-3p	TAGGAACTTCATACCGTGCGC	21	T>G	411	41.01	74.73		Other isomiRs
412	Known	mature	isomiR	NW_017547107.1:5694765..5694793	NW_017547107.1_1308	NW_017547107.1_1308.29	asp-miR-276a-3p	GAACTTCCTACCGTGCTC	18	A>C	368	36.72	66.91		Other isomiRs
413	Known	mature	isomiR	NW_017547107.1:5694765..5694793	NW_017547107.1_1308	NW_017547107.1_1308.30	asp-miR-276a-3p	GCACTTCATACCGTGCTC	18	A>C	366	36.52	66.55		Other isomiRs
414	Known	mature	isomiR	NW_017547107.1:5694765..5694793	NW_017547107.1_1308	NW_017547107.1_1308.31	asp-miR-276a-3p	AGGAACTTCATACCGTGCT	19	no	345	34.42	62.73		Other isomiRs
415	Known	mature	isomiR	NW_017547107.1:5694765..5694793	NW_017547107.1_1308	NW_017547107.1_1308.32	asp-miR-276a-3p	TAGGAACTTCATACCGCGCTC	21	T>C	308	30.73	56		Other isomiRs
416	Known	mature	isomiR	NW_017547107.1:5694765..5694793	NW_017547107.1_1308	NW_017547107.1_1308.33	asp-miR-276a-3p	TAGGACCTTCATACCGTGCTC	21	A>C	289	28.84	52.55		Other isomiRs
417	Known	mature	isomiR	NW_017547107.1:5694765..5694793	NW_017547107.1_1308	NW_017547107.1_1308.34	asp-miR-276a-3p	TAGGAACTTCATACCCTGCTC	21	G>C	277	27.64	50.37		Other isomiRs
418	Known	mature	isomiR	NW_017547107.1:5694765..5694793	NW_017547107.1_1308	NW_017547107.1_1308.35	asp-miR-276a-3p	TAGGAACTTCCTACCGTGCTCT	22	A>C	236	23.55	42.91		Other isomiRs
419	Known	mature	isomiR	NW_017547107.1:5694765..5694793	NW_017547107.1_1308	NW_017547107.1_1308.36	asp-miR-276a-3p	TAGGAACTTCCTACCGTGC	19	A>C	211	21.05	38.37		Other isomiRs
420	Known	mature	isomiR	NW_017547107.1:5694765..5694793	NW_017547107.1_1308	NW_017547107.1_1308.37	asp-miR-276a-3p	ACTTCCTACCGTGCTC	16	A>C	210	20.95	38.19		Other isomiRs
421	Known	mature	isomiR	NW_017547107.1:5694765..5694793	NW_017547107.1_1308	NW_017547107.1_1308.38	asp-miR-276a-3p	CACTTCATACCGTGCTC	17	A>C	203	20.26	36.91		Other isomiRs
422	Known	mature	isomiR	NW_017547107.1:5694765..5694793	NW_017547107.1_1308	NW_017547107.1_1308.39	asp-miR-276a-3p	TAGGAACTTCATACCGTCCTC	21	G>C	197	19.66	35.82		Other isomiRs
423	Known	mature	isomiR	NW_017547107.1:5694765..5694793	NW_017547107.1_1308	NW_017547107.1_1308.40	asp-miR-276a-3p	TAGGAACTTCATACCG	16	no	196	19.56	35.64		Other isomiRs
424	Known	mature	isomiR	NW_017547107.1:5694765..5694793	NW_017547107.1_1308	NW_017547107.1_1308.41	asp-miR-276a-3p	GGAACTTCCTACCGTGCTC	19	A>C	184	18.36	33.46		Other isomiRs
425	Known	mature	isomiR	NW_017547107.1:5694765..5694793	NW_017547107.1_1308	NW_017547107.1_1308.42	asp-miR-276a-3p	AGGAAATTCATACCGTGCTC	20	C>A	182	18.16	33.09		Other isomiRs
426	Known	mature	isomiR	NW_017547107.1:5694765..5694793	NW_017547107.1_1308	NW_017547107.1_1308.43	asp-miR-276a-3p	TAGGAACCTCATACCGTGCTC	21	T>C	180	17.96	32.73		Other isomiRs
427	Known	mature	isomiR	NW_017547107.1:5694765..5694793	NW_017547107.1_1308	NW_017547107.1_1308.44	asp-miR-276a-3p	AGGAACTTCATACCGTGC	18	no	179	17.86	32.55		Other isomiRs
428	Known	mature	isomiR	NW_017547107.1:5694765..5694793	NW_017547107.1_1308	NW_017547107.1_1308.45	asp-miR-276a-3p	TAGGAACTTCATCCCGTGCTC	21	A>C	170	16.96	30.91		Other isomiRs
429	Known	mature	isomiR	NW_017547107.1:5694765..5694793	NW_017547107.1_1308	NW_017547107.1_1308.46	asp-miR-276a-3p	TAGGAACTTCATACC	15	no	161	16.06	29.28		Other isomiRs
430	Known	mature	isomiR	NW_017547107.1:5694765..5694793	NW_017547107.1_1308	NW_017547107.1_1308.47	asp-miR-276a-3p	AGGAACTTCATACCGTG	17	no	153	15.27	27.82		Other isomiRs
431	Known	mature	isomiR	NW_017547107.1:5694765..5694793	NW_017547107.1_1308	NW_017547107.1_1308.48	asp-miR-276a-3p	GAACTTCATACCGTGCT	17	no	147	14.67	26.73		Other isomiRs
432	Known	mature	isomiR	NW_017547107.1:5694765..5694793	NW_017547107.1_1308	NW_017547107.1_1308.49	asp-miR-276a-3p	TAGGAACGTCATACCGTGCTC	21	T>G	136	13.57	24.73		Other isomiRs
433	Known	mature	isomiR	NW_017547107.1:5694765..5694793	NW_017547107.1_1308	NW_017547107.1_1308.50	asp-miR-276a-3p	AGGAACTTCCTACCGTG	17	A>C	135	13.47	24.55		Other isomiRs
434	Known	mature	isomiR	NW_017547107.1:5694765..5694793	NW_017547107.1_1308	NW_017547107.1_1308.51	asp-miR-276a-3p	TAGGAACTTCCTACCGT	17	A>C	134	13.37	24.37		Other isomiRs
435	Known	mature	isomiR	NW_017547107.1:5694765..5694793	NW_017547107.1_1308	NW_017547107.1_1308.52	asp-miR-276a-3p	GGAACTTCATACCGTGCT	18	no	131	13.07	23.82		Other isomiRs
436	Known	mature	isomiR	NW_017547107.1:5694765..5694793	NW_017547107.1_1308	NW_017547107.1_1308.53	asp-miR-276a-3p	TAGGAACTTCATAACGTGCTC	21	C>A	131	13.07	23.82		Other isomiRs
437	Known	mature	isomiR	NW_017547107.1:5694765..5694793	NW_017547107.1_1308	NW_017547107.1_1308.54	asp-miR-276a-3p	TTGGAACTTCATACCGTGC	19	A>T	127	12.67	23.09		Other isomiRs
438	Known	mature	isomiR	NW_017547107.1:5694765..5694793	NW_017547107.1_1308	NW_017547107.1_1308.55	asp-miR-276a-3p	TAGGGACTTCATACCGTGCTC	21	A>G	122	12.17	22.18		Other isomiRs
439	Known	mature	isomiR	NW_017547107.1:5694765..5694793	NW_017547107.1_1308	NW_017547107.1_1308.56	asp-miR-276a-3p	ACGAACTTCATACCGTGCTC	20	G>C	118	11.77	21.46		Other isomiRs
440	Known	mature	isomiR	NW_017547107.1:5694765..5694793	NW_017547107.1_1308	NW_017547107.1_1308.57	asp-miR-276a-3p	TTGGAACTTCATACCGTGCT	20	A>T	118	11.77	21.46		Other isomiRs
441	Known	mature	isomiR	NW_017547107.1:5694765..5694793	NW_017547107.1_1308	NW_017547107.1_1308.58	asp-miR-276a-3p	TAGGAAATTCATACCGTG	18	C>A	116	11.57	21.09		Other isomiRs
442	Known	mature	isomiR	NW_017547107.1:5694765..5694793	NW_017547107.1_1308	NW_017547107.1_1308.59	asp-miR-276a-3p	GAACTTCATACCGTGC	16	no	114	11.37	20.73		Other isomiRs
443	Known	mature	isomiR	NW_017547107.1:5694765..5694793	NW_017547107.1_1308	NW_017547107.1_1308.60	asp-miR-276a-3p	AACTTCCTACCGTGCTC	17	A>C	111	11.08	20.18		Other isomiRs
444	Known	mature	isomiR	NW_017547107.1:5694765..5694793	NW_017547107.1_1308	NW_017547107.1_1308.61	asp-miR-276a-3p	TAGGAACTACATACCGTGCTC	21	T>A	110	10.98	20		Other isomiRs
445	Known	mature	isomiR	NW_017547107.1:5694765..5694793	NW_017547107.1_1308	NW_017547107.1_1308.62	asp-miR-276a-3p	GGCACTTCATACCGTGCTC	19	A>C	102	10.18	18.55		Other isomiRs
446	Known	mature	isomiR	NW_017547107.1:5694765..5694793	NW_017547107.1_1308	NW_017547107.1_1308.63	asp-miR-276a-3p	TAGGAACTTCATACCGTGCTCTTT	24	G>T	102	10.18	18.55		Other isomiRs
447	Known	mature	isomiR	NW_017547107.1:5694765..5694793	NW_017547107.1_1308	NW_017547107.1_1308.64	asp-miR-276a-3p	TACGAACTTCATACCGTGCTC	21	G>C	99	9.88	18		Other isomiRs
448	Known	mature	isomiR	NW_017547107.1:5694765..5694793	NW_017547107.1_1308	NW_017547107.1_1308.65	asp-miR-276a-3p	TAGGAACTTCATACCGGGCTC	21	T>G	99	9.88	18		Other isomiRs
449	Known	mature	isomiR	NW_017547107.1:5694765..5694793	NW_017547107.1_1308	NW_017547107.1_1308.66	asp-miR-276a-3p	ACGGACTTCATACCGTGCTC	20	ACGG	91	9.08	16.55		Other isomiRs
450	Known	mature	isomiR	NW_017547107.1:5694765..5694793	NW_017547107.1_1308	NW_017547107.1_1308.67	asp-miR-276a-3p	TAGGAACTTCCTACCG	16	A>C	91	9.08	16.55		Other isomiRs
451	Known	mature	isomiR	NW_017547107.1:5694765..5694793	NW_017547107.1_1308	NW_017547107.1_1308.68	asp-miR-276a-3p	GGAACTTCATACCGTGC	17	no	87	8.68	15.82		Other isomiRs
452	Known	mature	isomiR	NW_017547107.1:5694765..5694793	NW_017547107.1_1308	NW_017547107.1_1308.69	asp-miR-276a-3p	TGCACTTCATACCGTGCTC	19	TGC	85	8.48	15.46		Other isomiRs
453	Known	mature	isomiR	NW_017547107.1:5694765..5694793	NW_017547107.1_1308	NW_017547107.1_1308.70	asp-miR-276a-3p	GAACTTCATACCGTG	15	no	83	8.28	15.09		Other isomiRs
454	Known	mature	isomiR	NW_017547107.1:5694765..5694793	NW_017547107.1_1308	NW_017547107.1_1308.71	asp-miR-276a-3p	GAACTTCATCCCGTGCTC	18	A>C	83	8.28	15.09		Other isomiRs
455	Known	mature	isomiR	NW_017547107.1:5694765..5694793	NW_017547107.1_1308	NW_017547107.1_1308.72	asp-miR-276a-3p	TAGGAAGTTCATACCGTGCTC	21	C>G	82	8.18	14.91		Other isomiRs
456	Known	mature	isomiR	NW_017547107.1:5694765..5694793	NW_017547107.1_1308	NW_017547107.1_1308.73	asp-miR-276a-3p	TGAACTTCATACCGTGCTC	19	G>T	81	8.08	14.73		Other isomiRs
457	Known	mature	isomiR	NW_017547107.1:5694765..5694793	NW_017547107.1_1308	NW_017547107.1_1308.74	asp-miR-276a-3p	ACTTCATACCGTGCT	15	no	76	7.58	13.82		Other isomiRs
458	Known	mature	isomiR	NW_017547107.1:5694765..5694793	NW_017547107.1_1308	NW_017547107.1_1308.75	asp-miR-276a-3p	GGACTTCATACCGTGCTC	18	A>G	76	7.58	13.82		Other isomiRs
459	Known	mature	isomiR	NW_017547107.1:5694765..5694793	NW_017547107.1_1308	NW_017547107.1_1308.76	asp-miR-276a-3p	GGAACTTCATACCGTG	16	no	75	7.48	13.64		Other isomiRs
460	Known	mature	isomiR	NW_017547107.1:5694765..5694793	NW_017547107.1_1308	NW_017547107.1_1308.77	asp-miR-276a-3p	TAGGAACTGCATACCGTGCTC	21	T>G	74	7.38	13.46		Other isomiRs
461	Known	mature	isomiR	NW_017547107.1:5694765..5694793	NW_017547107.1_1308	NW_017547107.1_1308.78	asp-miR-276a-3p	ACGCACTTCATACCGTGCTC	20	ACGC	73	7.28	13.27		Other isomiRs
462	Known	mature	isomiR	NW_017547107.1:5694765..5694793	NW_017547107.1_1308	NW_017547107.1_1308.79	asp-miR-276a-3p	TAGGCACTTCATACCGTGCT	20	A>C	71	7.08	12.91		Other isomiRs
463	Known	mature	isomiR	NW_017547107.1:5694765..5694793	NW_017547107.1_1308	NW_017547107.1_1308.80	asp-miR-276a-3p	TAGGAAATTCATACCGTGCT	20	C>A	70	6.98	12.73		Other isomiRs
464	Known	mature	isomiR	NW_017547107.1:5694765..5694793	NW_017547107.1_1308	NW_017547107.1_1308.81	asp-miR-276a-3p	TAGGAATTTCATACCGTGCTC	21	C>T	69	6.88	12.55		Other isomiRs
465	Known	mature	isomiR	NW_017547107.1:5694765..5694793	NW_017547107.1_1308	NW_017547107.1_1308.82	asp-miR-276a-3p	AAGAACTTCATACCGTGCTC	20	G>A	68	6.78	12.36		Other isomiRs
466	Known	mature	isomiR	NW_017547107.1:5694765..5694793	NW_017547107.1_1308	NW_017547107.1_1308.83	asp-miR-276a-3p	TAGGATCTTCATACCGTGCTC	21	A>T	68	6.78	12.36		Other isomiRs
467	Known	mature	isomiR	NW_017547107.1:5694765..5694793	NW_017547107.1_1308	NW_017547107.1_1308.84	asp-miR-276a-3p	TTCATACCGTGCTCT	15	no	67	6.69	12.18		Other isomiRs
468	Known	mature	isomiR	NW_017547107.1:5694765..5694793	NW_017547107.1_1308	NW_017547107.1_1308.85	asp-miR-276a-3p	TAGGAACTCCATACCGTGCTC	21	T>C	67	6.69	12.18		Other isomiRs
469	Known	mature	isomiR	NW_017547107.1:5694765..5694793	NW_017547107.1_1308	NW_017547107.1_1308.86	asp-miR-276a-3p	TTGGAACTTCATACCGTGCTCT	22	A>T	67	6.69	12.18		Other isomiRs
470	Known	mature	isomiR	NW_017547107.1:5694765..5694793	NW_017547107.1_1308	NW_017547107.1_1308.87	asp-miR-276a-3p	AGGAACTTCCTACCGTGCT	19	A>C	66	6.59	12		Other isomiRs
471	Known	mature	isomiR	NW_017547107.1:5694765..5694793	NW_017547107.1_1308	NW_017547107.1_1308.88	asp-miR-276a-3p	AGGAACTTCATACCGT	16	no	66	6.59	12		Other isomiRs
472	Known	mature	isomiR	NW_017547107.1:5694765..5694793	NW_017547107.1_1308	NW_017547107.1_1308.89	asp-miR-276a-3p	GAACTTCATACCGTGCTCT	19	no	65	6.49	11.82		Other isomiRs
473	Known	mature	isomiR	NW_017547107.1:5694765..5694793	NW_017547107.1_1308	NW_017547107.1_1308.90	asp-miR-276a-3p	TAGGAACTTCCTACCGTGCTCTT	23	A>C	65	6.49	11.82		Other isomiRs
474	Known	mature	isomiR	NW_017547107.1:5694765..5694793	NW_017547107.1_1308	NW_017547107.1_1308.91	asp-miR-276a-3p	CTTCATACCGTGCTCT	16	no	62	6.19	11.27		Other isomiRs
475	Known	mature	isomiR	NW_017547107.1:5694765..5694793	NW_017547107.1_1308	NW_017547107.1_1308.92	asp-miR-276a-3p	AACTTCATACCGTGC	15	no	62	6.19	11.27		Other isomiRs
476	Known	mature	isomiR	NW_017547107.1:5694765..5694793	NW_017547107.1_1308	NW_017547107.1_1308.93	asp-miR-276a-3p	AGGGACTTCATACCGTGCTC	20	A>G	61	6.09	11.09		Other isomiRs
477	Known	mature	isomiR	NW_017547107.1:5694765..5694793	NW_017547107.1_1308	NW_017547107.1_1308.94	asp-miR-276a-3p	AGGTACTTCATACCGTGCTC	20	A>T	58	5.79	10.55		Other isomiRs
478	Known	mature	isomiR	NW_017547107.1:5694765..5694793	NW_017547107.1_1308	NW_017547107.1_1308.95	asp-miR-276a-3p	AGGAACTTCATACCGTGATC	20	C>A	58	5.79	10.55		Other isomiRs
479	Known	mature	isomiR	NW_017547107.1:5694765..5694793	NW_017547107.1_1308	NW_017547107.1_1308.96	asp-miR-276a-3p	AGGAACTTCATACCGTGCTCTT	22	no	58	5.79	10.55		Other isomiRs
480	Known	mature	isomiR	NW_017547107.1:5694765..5694793	NW_017547107.1_1308	NW_017547107.1_1308.97	asp-miR-276a-3p	TAGGAACTTCATACCTTGCTC	21	G>T	58	5.79	10.55		Other isomiRs
481	Known	mature	isomiR	NW_017547107.1:5694765..5694793	NW_017547107.1_1308	NW_017547107.1_1308.98	asp-miR-276a-3p	AACTTCATACCGTGCT	16	no	57	5.69	10.36		Other isomiRs
482	Known	mature	isomiR	NW_017547107.1:5694765..5694793	NW_017547107.1_1308	NW_017547107.1_1308.99	asp-miR-276a-3p	GGAACTTCATCCCGTGCTC	19	A>C	56	5.59	10.18		Other isomiRs
483	Known	mature	isomiR	NW_017547107.1:5694765..5694793	NW_017547107.1_1308	NW_017547107.1_1308.100	asp-miR-276a-3p	TTGGAACTTCATACCGTG	18	A>T	56	5.59	10.18		Other isomiRs
484	Known	mature	isomiR	NW_017547107.1:5694765..5694793	NW_017547107.1_1308	NW_017547107.1_1308.101	asp-miR-276a-3p	AGGAACTTCATCCCGTGCTC	20	A>C	55	5.49	10		Other isomiRs
485	Known	mature	isomiR	NW_017547107.1:5694765..5694793	NW_017547107.1_1308	NW_017547107.1_1308.102	asp-miR-276a-3p	TAGGAACTTCATACCGTTCTC	21	G>T	55	5.49	10		Other isomiRs
486	Known	mature	isomiR	NW_017547107.1:5694765..5694793	NW_017547107.1_1308	NW_017547107.1_1308.103	asp-miR-276a-3p	TAGGAACTTCCTACC	15	A>C	50	4.99	9.09		Other isomiRs
487	Known	mature	isomiR	NW_017547107.1:5694765..5694793	NW_017547107.1_1308	NW_017547107.1_1308.104	asp-miR-276a-3p	TAGGAAATTCATACCGTGC	19	C>A	50	4.99	9.09		Other isomiRs
488	Known	mature	isomiR	NW_017547107.1:5694765..5694793	NW_017547107.1_1308	NW_017547107.1_1308.105	asp-miR-276a-3p	TAGGAACTTCATTCCGTGCTC	21	A>T	48	4.79	8.73		Other isomiRs
489	Known	mature	isomiR	NW_017547107.1:5694765..5694793	NW_017547107.1_1308	NW_017547107.1_1308.106	asp-miR-276a-3p	CTTCATCCCGTGCTC	15	A>C	47	4.69	8.55		Other isomiRs
490	Known	mature	isomiR	NW_017547107.1:5694765..5694793	NW_017547107.1_1308	NW_017547107.1_1308.107	asp-miR-276a-3p	GTACTTCATACCGTGCTC	18	A>T	47	4.69	8.55		Other isomiRs
491	Known	mature	isomiR	NW_017547107.1:5694765..5694793	NW_017547107.1_1308	NW_017547107.1_1308.108	asp-miR-276a-3p	GAACTTCCTACCGTG	15	A>C	46	4.59	8.36		Other isomiRs
492	Known	mature	isomiR	NW_017547107.1:5694765..5694793	NW_017547107.1_1308	NW_017547107.1_1308.109	asp-miR-276a-3p	TAGGAACCTCATACCGT	17	T>C	45	4.49	8.18		Other isomiRs
493	Known	mature	isomiR	NW_017547107.1:5694765..5694793	NW_017547107.1_1308	NW_017547107.1_1308.110	asp-miR-276a-3p	TAGGAACTTCATACCGTGATCT	22	C>A	45	4.49	8.18		Other isomiRs
494	Known	mature	isomiR	NW_017547107.1:5694765..5694793	NW_017547107.1_1308	NW_017547107.1_1308.111	asp-miR-276a-3p	AAGCACTTCATACCGTGCTC	20	AAGC	44	4.39	8		Other isomiRs
495	Known	mature	isomiR	NW_017547107.1:5694765..5694793	NW_017547107.1_1308	NW_017547107.1_1308.112	asp-miR-276a-3p	TATGAACTTCATACCGTGCT	20	G>T	44	4.39	8		Other isomiRs
496	Known	mature	isomiR	NW_017547107.1:5694765..5694793	NW_017547107.1_1308	NW_017547107.1_1308.113	asp-miR-276a-3p	GAAATTCATACCGTGCTC	18	C>A	43	4.29	7.82		Other isomiRs
497	Known	mature	isomiR	NW_017547107.1:5694765..5694793	NW_017547107.1_1308	NW_017547107.1_1308.114	asp-miR-276a-3p	GGAACTTCATACCGT	15	no	42	4.19	7.64		Other isomiRs
498	Known	mature	isomiR	NW_017547107.1:5694765..5694793	NW_017547107.1_1308	NW_017547107.1_1308.115	asp-miR-276a-3p	AGGAACTTCCTACCGTGCTCT	21	A>C	42	4.19	7.64		Other isomiRs
499	Known	mature	isomiR	NW_017547107.1:5694765..5694793	NW_017547107.1_1308	NW_017547107.1_1308.116	asp-miR-276a-3p	TAGGAACTTCATACCGTGGTC	21	C>G	42	4.19	7.64		Other isomiRs
500	Known	mature	isomiR	NW_017547107.1:5694765..5694793	NW_017547107.1_1308	NW_017547107.1_1308.117	asp-miR-276a-3p	AGGCACTTCATACCGTGCT	19	A>C	41	4.09	7.46		Other isomiRs
501	Known	mature	isomiR	NW_017547107.1:5694765..5694793	NW_017547107.1_1308	NW_017547107.1_1308.118	asp-miR-276a-3p	TAGGAGCTTCATACCGTGCTC	21	A>G	41	4.09	7.46		Other isomiRs
502	Known	mature	isomiR	NW_017547107.1:5694765..5694793	NW_017547107.1_1308	NW_017547107.1_1308.119	asp-miR-276a-3p	TAGGAACCTCATACCGTG	18	T>C	41	4.09	7.46		Other isomiRs
503	Known	mature	isomiR	NW_017547107.1:5694765..5694793	NW_017547107.1_1308	NW_017547107.1_1308.120	asp-miR-276a-3p	GGGACTTCATACCGTGCTC	19	A>G	39	3.89	7.09		Other isomiRs
504	Known	mature	isomiR	NW_017547107.1:5694765..5694793	NW_017547107.1_1308	NW_017547107.1_1308.121	asp-miR-276a-3p	TAGGAACTTAATACCGTGCTC	21	C>A	39	3.89	7.09		Other isomiRs
505	Known	mature	isomiR	NW_017547107.1:5694765..5694793	NW_017547107.1_1308	NW_017547107.1_1308.122	asp-miR-276a-3p	GACCTTCATACCGTGCTC	18	A>C	38	3.79	6.91		Other isomiRs
506	Known	mature	isomiR	NW_017547107.1:5694765..5694793	NW_017547107.1_1308	NW_017547107.1_1308.123	asp-miR-276a-3p	ATGAACTTCATACCGTGCT	19	G>T	38	3.79	6.91		Other isomiRs
507	Known	mature	isomiR	NW_017547107.1:5694765..5694793	NW_017547107.1_1308	NW_017547107.1_1308.124	asp-miR-276a-3p	AGGAACTTCATACCG	15	no	38	3.79	6.91		Other isomiRs
508	Known	mature	isomiR	NW_017547107.1:5694765..5694793	NW_017547107.1_1308	NW_017547107.1_1308.125	asp-miR-276a-3p	TAGGCACTTCATACCGTGCTCT	22	A>C	38	3.79	6.91		Other isomiRs
509	Known	mature	isomiR	NW_017547107.1:5694765..5694793	NW_017547107.1_1308	NW_017547107.1_1308.126	asp-miR-276a-3p	ATGGACTTCATACCGTGCTC	20	ATGG	36	3.59	6.55		Other isomiRs
510	Known	mature	isomiR	NW_017547107.1:5694765..5694793	NW_017547107.1_1308	NW_017547107.1_1308.127	asp-miR-276a-3p	AACTTCATCCCGTGCTC	17	A>C	36	3.59	6.55		Other isomiRs
511	Known	mature	isomiR	NW_017547107.1:5694765..5694793	NW_017547107.1_1308	NW_017547107.1_1308.128	asp-miR-276a-3p	GGAACTTCATACCGTGCTCT	20	no	36	3.59	6.55		Other isomiRs
512	Known	mature	isomiR	NW_017547107.1:5694765..5694793	NW_017547107.1_1308	NW_017547107.1_1308.129	asp-miR-276a-3p	AACTTCATACCGTGCTCT	18	no	34	3.39	6.18		Other isomiRs
513	Known	mature	isomiR	NW_017547107.1:5694765..5694793	NW_017547107.1_1308	NW_017547107.1_1308.130	asp-miR-276a-3p	GGACCTTCATACCGTGCTC	19	A>C	34	3.39	6.18		Other isomiRs
514	Known	mature	isomiR	NW_017547107.1:5694765..5694793	NW_017547107.1_1308	NW_017547107.1_1308.131	asp-miR-276a-3p	ACTTCATACCGTGCTCT	17	no	33	3.29	6		Other isomiRs
515	Known	mature	isomiR	NW_017547107.1:5694765..5694793	NW_017547107.1_1308	NW_017547107.1_1308.132	asp-miR-276a-3p	ATGTACTTCATACCGTGCTC	20	ATGT	33	3.29	6		Other isomiRs
516	Known	mature	isomiR	NW_017547107.1:5694765..5694793	NW_017547107.1_1308	NW_017547107.1_1308.133	asp-miR-276a-3p	GCACTTCATACCGTGCT	17	A>C	33	3.29	6		Other isomiRs
517	Known	mature	isomiR	NW_017547107.1:5694765..5694793	NW_017547107.1_1308	NW_017547107.1_1308.134	asp-miR-276a-3p	TAGGAACTTCGTACCGTGCTC	21	A>G	33	3.29	6		Other isomiRs
518	Known	mature	isomiR	NW_017547107.1:5694765..5694793	NW_017547107.1_1308	NW_017547107.1_1308.135	asp-miR-276a-3p	TAGGAACTTGATACCGTGCTC	21	C>G	33	3.29	6		Other isomiRs
519	Known	mature	isomiR	NW_017547107.1:5694765..5694793	NW_017547107.1_1308	NW_017547107.1_1308.136	asp-miR-276a-3p	TATGAACTTCATACCGTGCTCT	22	G>T	32	3.19	5.82		Other isomiRs
520	Known	mature	isomiR	NW_017547107.1:5694765..5694793	NW_017547107.1_1308	NW_017547107.1_1308.137	asp-miR-276a-3p	ATGCACTTCATACCGTGCT	19	ATGC	31	3.09	5.64		Other isomiRs
521	Known	mature	isomiR	NW_017547107.1:5694765..5694793	NW_017547107.1_1308	NW_017547107.1_1308.138	asp-miR-276a-3p	GAACTTCCTACCGTGCT	17	A>C	31	3.09	5.64		Other isomiRs
522	Known	mature	isomiR	NW_017547107.1:5694765..5694793	NW_017547107.1_1308	NW_017547107.1_1308.139	asp-miR-276a-3p	AGGACCTTCATACCGTGCTC	20	A>C	31	3.09	5.64		Other isomiRs
523	Known	mature	isomiR	NW_017547107.1:5694765..5694793	NW_017547107.1_1308	NW_017547107.1_1308.140	asp-miR-276a-3p	AGGAACTTCCTACCGT	16	A>C	31	3.09	5.64		Other isomiRs
524	Known	mature	isomiR	NW_017547107.1:5694765..5694793	NW_017547107.1_1308	NW_017547107.1_1308.141	asp-miR-276a-3p	TAGGAAATTCATACCGT	17	C>A	31	3.09	5.64		Other isomiRs
525	Known	mature	isomiR	NW_017547107.1:5694765..5694793	NW_017547107.1_1308	NW_017547107.1_1308.142	asp-miR-276a-3p	AGGAACTTCCTACCGTGC	18	A>C	30	2.99	5.46		Other isomiRs
526	Known	mature	isomiR	NW_017547107.1:5694765..5694793	NW_017547107.1_1308	NW_017547107.1_1308.143	asp-miR-276a-3p	GGAAATTCATACCGTGCTC	19	C>A	29	2.89	5.27		Other isomiRs
527	Known	mature	isomiR	NW_017547107.1:5694765..5694793	NW_017547107.1_1308	NW_017547107.1_1308.144	asp-miR-276a-3p	TAGGAAATTCATACCGTGCTCT	22	C>A	29	2.89	5.27		Other isomiRs
528	Known	mature	isomiR	NW_017547107.1:5694765..5694793	NW_017547107.1_1308	NW_017547107.1_1308.145	asp-miR-276a-3p	TAGGCACTTCATACCGTGC	19	A>C	28	2.79	5.09		Other isomiRs
529	Known	mature	isomiR	NW_017547107.1:5694765..5694793	NW_017547107.1_1308	NW_017547107.1_1308.146	asp-miR-276a-3p	TAGGACCTTCATACCGTGCT	20	A>C	28	2.79	5.09		Other isomiRs
530	Known	mature	isomiR	NW_017547107.1:5694765..5694793	NW_017547107.1_1308	NW_017547107.1_1308.147	asp-miR-276a-3p	TAGCAACTTCATACCGTGCTC	21	G>C	27	2.69	4.91		Other isomiRs
531	Known	mature	isomiR	NW_017547107.1:5694765..5694793	NW_017547107.1_1308	NW_017547107.1_1308.148	asp-miR-276a-3p	TAGGAACATCATACCGTGCTC	21	T>A	27	2.69	4.91		Other isomiRs
532	Known	mature	isomiR	NW_017547107.1:5694765..5694793	NW_017547107.1_1308	NW_017547107.1_1308.149	asp-miR-276a-3p	TTTGAACTTCATACCGTGCTC	21	TTT	26	2.59	4.73		Other isomiRs
533	Known	mature	isomiR	NW_017547107.1:5694765..5694793	NW_017547107.1_1308	NW_017547107.1_1308.150	asp-miR-276a-3p	ATGAACTTCATACCGTGCTCT	21	G>T	26	2.59	4.73		Other isomiRs
534	Known	mature	isomiR	NW_017547107.1:5694765..5694793	NW_017547107.1_1308	NW_017547107.1_1308.151	asp-miR-276a-3p	GGTACTTCATACCGTGCTC	19	A>T	25	2.49	4.55		Other isomiRs
535	Known	mature	isomiR	NW_017547107.1:5694765..5694793	NW_017547107.1_1308	NW_017547107.1_1308.152	asp-miR-276a-3p	AGGCACTTCATACCGTGC	18	A>C	25	2.49	4.55		Other isomiRs
536	Known	mature	isomiR	NW_017547107.1:5694765..5694793	NW_017547107.1_1308	NW_017547107.1_1308.153	asp-miR-276a-3p	AGGCACTTCATACCGTGCTCT	21	A>C	25	2.49	4.55		Other isomiRs
537	Known	mature	isomiR	NW_017547107.1:5694765..5694793	NW_017547107.1_1308	NW_017547107.1_1308.154	asp-miR-276a-3p	TAGGAACCTCATACC	15	T>C	25	2.49	4.55		Other isomiRs
538	Known	mature	isomiR	NW_017547107.1:5694765..5694793	NW_017547107.1_1308	NW_017547107.1_1308.155	asp-miR-276a-3p	TAGGAACTTCATACCGCCCTC	21	CCCTC	25	2.49	4.55		Other isomiRs
539	Known	mature	isomiR	NW_017547107.1:5694765..5694793	NW_017547107.1_1308	NW_017547107.1_1308.156	asp-miR-276a-3p	TTGGAACTTCATACCGT	17	A>T	24	2.39	4.36		Other isomiRs
540	Known	mature	isomiR	NW_017547107.1:5694765..5694793	NW_017547107.1_1308	NW_017547107.1_1308.157	asp-miR-276a-3p	TAGGCACTTCATACCGTG	18	A>C	24	2.39	4.36		Other isomiRs
541	Known	mature	isomiR	NW_017547107.1:5694765..5694793	NW_017547107.1_1308	NW_017547107.1_1308.158	asp-miR-276a-3p	TAGGAACTTCTTACCGTGCTC	21	A>T	24	2.39	4.36		Other isomiRs
542	Known	mature	isomiR	NW_017547107.1:5694765..5694793	NW_017547107.1_1308	NW_017547107.1_1308.159	asp-miR-276a-3p	TAGGAACTTCATACCGCGATC	21	CGATC	24	2.39	4.36		Other isomiRs
543	Known	mature	isomiR	NW_017547107.1:5694765..5694793	NW_017547107.1_1308	NW_017547107.1_1308.160	asp-miR-276a-3p	TAGGAACTTCATACCATGCTC	21	G>A	24	2.39	4.36	isc-miR-276	isomiRs matching miRBase miRNAs
544	Known	mature	isomiR	NW_017547107.1:5694765..5694793	NW_017547107.1_1308	NW_017547107.1_1308.161	asp-miR-276a-3p	AGGAACTTCATACCGTGCGC	20	T>G	23	2.29	4.18		Other isomiRs
545	Known	mature	isomiR	NW_017547107.1:5694765..5694793	NW_017547107.1_1308	NW_017547107.1_1308.162	asp-miR-276a-3p	TAGGAACTTCATACCGTGCGCT	22	T>G	23	2.29	4.18		Other isomiRs
546	Known	mature	isomiR	NW_017547107.1:5694765..5694793	NW_017547107.1_1308	NW_017547107.1_1308.163	asp-miR-276a-3p	CTAGGAACTTCATACCGTGCTC	22	G>C	23	2.29	4.18		Other isomiRs
547	Known	mature	isomiR	NW_017547107.1:5694765..5694793	NW_017547107.1_1308	NW_017547107.1_1308.164	asp-miR-276a-3p	TGGACTTCATACCGTGCTC	19	TGG	22	2.2	4		Other isomiRs
548	Known	mature	isomiR	NW_017547107.1:5694765..5694793	NW_017547107.1_1308	NW_017547107.1_1308.165	asp-miR-276a-3p	TTCATACCGTGCTCTT	16	no	21	2.1	3.82		Other isomiRs
549	Known	mature	isomiR	NW_017547107.1:5694765..5694793	NW_017547107.1_1308	NW_017547107.1_1308.166	asp-miR-276a-3p	TGTACTTCATACCGTGCTC	19	TGT	21	2.1	3.82		Other isomiRs
550	Known	mature	isomiR	NW_017547107.1:5694765..5694793	NW_017547107.1_1308	NW_017547107.1_1308.167	asp-miR-276a-3p	TAGGAACTTCATACCGTGCTCTC	23	T>C	21	2.1	3.82		Other isomiRs
551	Known	mature	isomiR	NW_017547107.1:5694765..5694793	NW_017547107.1_1308	NW_017547107.1_1308.168	asp-miR-276a-3p	TATGAACTTCATACCGTGC	19	G>T	21	2.1	3.82		Other isomiRs
552	Known	mature	isomiR	NW_017547107.1:5694765..5694793	NW_017547107.1_1308	NW_017547107.1_1308.169	asp-miR-276a-3p	TAGGAACTTTATACCGTGCTC	21	C>T	21	2.1	3.82		Other isomiRs
553	Known	mature	isomiR	NW_017547107.1:5694765..5694793	NW_017547107.1_1308	NW_017547107.1_1308.170	asp-miR-276a-3p	TAGGAACTTCATACCGTGTTC	21	C>T	21	2.1	3.82		Other isomiRs
554	Known	mature	isomiR	NW_017547107.1:5694765..5694793	NW_017547107.1_1308	NW_017547107.1_1308.171	asp-miR-276a-3p	AGGAACTGCATACCGTGCTC	20	T>G	20	2	3.64		Other isomiRs
555	Known	mature	isomiR	NW_017547107.1:5694765..5694793	NW_017547107.1_1308	NW_017547107.1_1308.172	asp-miR-276a-3p	TAGGAACTTCATACGGTGCTC	21	C>G	20	2	3.64		Other isomiRs
556	Known	mature	isomiR	NW_017547107.1:5694765..5694793	NW_017547107.1_1308	NW_017547107.1_1308.173	asp-miR-276a-3p	TAGGAACTTCATACCGCGCT	20	T>C	20	2	3.64		Other isomiRs
557	Known	mature	isomiR	NW_017547107.1:5694765..5694793	NW_017547107.1_1308	NW_017547107.1_1308.174	asp-miR-276a-3p	TAGGAACTTCATACCGTGCG	20	T>G	20	2	3.64		Other isomiRs
558	Known	mature	isomiR	NW_017547107.1:5694765..5694793	NW_017547107.1_1308	NW_017547107.1_1308.175	asp-miR-276a-3p	TAGGAACTTCATACCCTGC	19	G>C	20	2	3.64		Other isomiRs
559	Known	mature	isomiR	NW_017547107.1:5694765..5694793	NW_017547107.1_1308	NW_017547107.1_1308.176	asp-miR-276a-3p	TAGGAACTACATACCGTGC	19	T>A	19	1.9	3.45		Other isomiRs
560	Known	mature	isomiR	NW_017547107.1:5694765..5694793	NW_017547107.1_1308	NW_017547107.1_1308.177	asp-miR-276a-3p	TAGGAACTTCATACTGTGCTC	21	C>T	19	1.9	3.45		Other isomiRs
561	Known	mature	isomiR	NW_017547107.1:5694765..5694793	NW_017547107.1_1308	NW_017547107.1_1308.178	asp-miR-276a-3p	CTTCCTACCGTGCTCT	16	A>C	18	1.8	3.27		Other isomiRs
562	Known	mature	isomiR	NW_017547107.1:5694765..5694793	NW_017547107.1_1308	NW_017547107.1_1308.179	asp-miR-276a-3p	GGAACTTCCTACCGTG	16	A>C	18	1.8	3.27		Other isomiRs
563	Known	mature	isomiR	NW_017547107.1:5694765..5694793	NW_017547107.1_1308	NW_017547107.1_1308.180	asp-miR-276a-3p	TAGGAACTTCATACCGTCCT	20	G>C	18	1.8	3.27		Other isomiRs
564	Known	mature	isomiR	NW_017547107.1:5694765..5694793	NW_017547107.1_1308	NW_017547107.1_1308.181	asp-miR-276a-3p	GAACTTCCTACCGTGCTCT	19	A>C	17	1.7	3.09		Other isomiRs
565	Known	mature	isomiR	NW_017547107.1:5694765..5694793	NW_017547107.1_1308	NW_017547107.1_1308.182	asp-miR-276a-3p	TAGGAACTACATACCGTGCT	20	T>A	17	1.7	3.09		Other isomiRs
566	Known	mature	isomiR	NW_017547107.1:5694765..5694793	NW_017547107.1_1308	NW_017547107.1_1308.183	asp-miR-276a-3p	CTTCATACCGTGATC	15	C>A	16	1.6	2.91		Other isomiRs
567	Known	mature	isomiR	NW_017547107.1:5694765..5694793	NW_017547107.1_1308	NW_017547107.1_1308.184	asp-miR-276a-3p	AGGAACTTCCTACCG	15	A>C	16	1.6	2.91		Other isomiRs
568	Known	mature	isomiR	NW_017547107.1:5694765..5694793	NW_017547107.1_1308	NW_017547107.1_1308.185	asp-miR-276a-3p	TAGGAAATTCATACCG	16	C>A	16	1.6	2.91		Other isomiRs
569	Known	mature	isomiR	NW_017547107.1:5694765..5694793	NW_017547107.1_1308	NW_017547107.1_1308.186	asp-miR-276a-3p	TAGGAAGTTCATACCGTGCT	20	C>G	16	1.6	2.91		Other isomiRs
570	Known	mature	isomiR	NW_017547107.1:5694765..5694793	NW_017547107.1_1308	NW_017547107.1_1308.187	asp-miR-276a-3p	TAGGAACTTCATACCCTGCT	20	G>C	16	1.6	2.91		Other isomiRs
571	Known	mature	isomiR	NW_017547107.1:5694765..5694793	NW_017547107.1_1308	NW_017547107.1_1308.188	asp-miR-276a-3p	TTCCTACCGTGCTCTT	16	A>C	15	1.5	2.73		Other isomiRs
572	Known	mature	isomiR	NW_017547107.1:5694765..5694793	NW_017547107.1_1308	NW_017547107.1_1308.189	asp-miR-276a-3p	ATGCACTTCATACCGTGC	18	ATGC	15	1.5	2.73		Other isomiRs
573	Known	mature	isomiR	NW_017547107.1:5694765..5694793	NW_017547107.1_1308	NW_017547107.1_1308.190	asp-miR-276a-3p	ACGTACTTCATACCGTGCTC	20	ACGT	15	1.5	2.73		Other isomiRs
574	Known	mature	isomiR	NW_017547107.1:5694765..5694793	NW_017547107.1_1308	NW_017547107.1_1308.191	asp-miR-276a-3p	GAACTTCATACCGTGCTCTT	20	no	15	1.5	2.73		Other isomiRs
575	Known	mature	isomiR	NW_017547107.1:5694765..5694793	NW_017547107.1_1308	NW_017547107.1_1308.192	asp-miR-276a-3p	TAGGAACTTCATGCCGTGCTC	21	A>G	15	1.5	2.73		Other isomiRs
576	Known	mature	isomiR	NW_017547107.1:5694765..5694793	NW_017547107.1_1308	NW_017547107.1_1308.193	asp-miR-276a-3p	TAGGAACTTCATATCGTGCTC	21	C>T	15	1.5	2.73		Other isomiRs
577	Known	mature	isomiR	NW_017547107.1:5694765..5694793	NW_017547107.1_1308	NW_017547107.1_1308.194	asp-miR-276a-3p	TAGGAACTTCATACCGTGCTCTA	23	T>A	15	1.5	2.73		Other isomiRs
578	Known	mature	isomiR	NW_017547107.1:5694765..5694793	NW_017547107.1_1308	NW_017547107.1_1308.195	asp-miR-276a-3p	TAGGAACTTCATACCGTACTC	21	G>A	15	1.5	2.73		Other isomiRs
579	Known	mature	isomiR	NW_017547107.1:5694765..5694793	NW_017547107.1_1308	NW_017547107.1_1308.196	asp-miR-276a-3p	CACTTCATACCGTGCT	16	A>C	14	1.4	2.55		Other isomiRs
580	Known	mature	isomiR	NW_017547107.1:5694765..5694793	NW_017547107.1_1308	NW_017547107.1_1308.197	asp-miR-276a-3p	GCACTTCATACCGTGCTCT	19	A>C	14	1.4	2.55		Other isomiRs
581	Known	mature	isomiR	NW_017547107.1:5694765..5694793	NW_017547107.1_1308	NW_017547107.1_1308.198	asp-miR-276a-3p	GCACTTCATACCGTGC	16	A>C	14	1.4	2.55		Other isomiRs
582	Known	mature	isomiR	NW_017547107.1:5694765..5694793	NW_017547107.1_1308	NW_017547107.1_1308.199	asp-miR-276a-3p	GGAACTTCCTACCGTGCT	18	A>C	14	1.4	2.55		Other isomiRs
583	Known	mature	isomiR	NW_017547107.1:5694765..5694793	NW_017547107.1_1308	NW_017547107.1_1308.200	asp-miR-276a-3p	ATGAACTTCATACCGTGC	18	G>T	14	1.4	2.55		Other isomiRs
584	Known	mature	isomiR	NW_017547107.1:5694765..5694793	NW_017547107.1_1308	NW_017547107.1_1308.201	asp-miR-276a-3p	TAGGGACTTCATACCGTGCT	20	A>G	14	1.4	2.55		Other isomiRs
585	Known	mature	isomiR	NW_017547107.1:5694765..5694793	NW_017547107.1_1308	NW_017547107.1_1308.202	asp-miR-276a-3p	TAGGACCTTCATACCGTGC	19	A>C	14	1.4	2.55		Other isomiRs
586	Known	mature	isomiR	NW_017547107.1:5694765..5694793	NW_017547107.1_1308	NW_017547107.1_1308.203	asp-miR-276a-3p	TAGGAACTTCATACCGTGATCTT	23	C>A	14	1.4	2.55		Other isomiRs
587	Known	mature	isomiR	NW_017547107.1:5694765..5694793	NW_017547107.1_1308	NW_017547107.1_1308.204	asp-miR-276a-3p	TAGGAACTTCATACAGTGCTC	21	C>A	14	1.4	2.55		Other isomiRs
588	Known	mature	isomiR	NW_017547107.1:5694765..5694793	NW_017547107.1_1308	NW_017547107.1_1308.205	asp-miR-276a-3p	AGGAACCTCATACCGTGCTC	20	T>C	13	1.3	2.36		Other isomiRs
589	Known	mature	isomiR	NW_017547107.1:5694765..5694793	NW_017547107.1_1308	NW_017547107.1_1308.206	asp-miR-276a-3p	TAGGTACTTCATACCGTGCTC	21	A>T	13	1.3	2.36		Other isomiRs
590	Known	mature	isomiR	NW_017547107.1:5694765..5694793	NW_017547107.1_1308	NW_017547107.1_1308.207	asp-miR-276a-3p	TAGGAACTTCATAACGTGCT	20	C>A	13	1.3	2.36		Other isomiRs
591	Known	mature	isomiR	NW_017547107.1:5694765..5694793	NW_017547107.1_1308	NW_017547107.1_1308.208	asp-miR-276a-3p	ACTTCATCCCGTGCTC	16	A>C	12	1.2	2.18		Other isomiRs
592	Known	mature	isomiR	NW_017547107.1:5694765..5694793	NW_017547107.1_1308	NW_017547107.1_1308.209	asp-miR-276a-3p	AAGTACTTCATACCGTGCTC	20	AAGT	12	1.2	2.18		Other isomiRs
593	Known	mature	isomiR	NW_017547107.1:5694765..5694793	NW_017547107.1_1308	NW_017547107.1_1308.210	asp-miR-276a-3p	GAACTTCATGCCGTGCTC	18	A>G	12	1.2	2.18		Other isomiRs
594	Known	mature	isomiR	NW_017547107.1:5694765..5694793	NW_017547107.1_1308	NW_017547107.1_1308.211	asp-miR-276a-3p	GGAACTTCATACCGTGCGC	19	T>G	12	1.2	2.18		Other isomiRs
595	Known	mature	isomiR	NW_017547107.1:5694765..5694793	NW_017547107.1_1308	NW_017547107.1_1308.212	asp-miR-276a-3p	AGGAACTACATACCGTGCTC	20	T>A	12	1.2	2.18		Other isomiRs
596	Known	mature	isomiR	NW_017547107.1:5694765..5694793	NW_017547107.1_1308	NW_017547107.1_1308.213	asp-miR-276a-3p	AGGAACTTCATACCGTCCTC	20	G>C	12	1.2	2.18		Other isomiRs
597	Known	mature	isomiR	NW_017547107.1:5694765..5694793	NW_017547107.1_1308	NW_017547107.1_1308.214	asp-miR-276a-3p	TAGGAACTTCAGACCGTGCTC	21	T>G	12	1.2	2.18		Other isomiRs
598	Known	mature	isomiR	NW_017547107.1:5694765..5694793	NW_017547107.1_1308	NW_017547107.1_1308.215	asp-miR-276a-3p	TAGGCACTTCATACCGTGCTCTT	23	A>C	12	1.2	2.18		Other isomiRs
599	Known	mature	isomiR	NW_017547107.1:5694765..5694793	NW_017547107.1_1308	NW_017547107.1_1308.216	asp-miR-276a-3p	TAGGAACTTCATACCGCTCTC	21	CTCTC	12	1.2	2.18		Other isomiRs
600	Known	mature	isomiR	NW_017547107.1:5694765..5694793	NW_017547107.1_1308	NW_017547107.1_1308.217	asp-miR-276a-3p	TAGGAACCTCATACCGTGC	19	T>C	12	1.2	2.18		Other isomiRs
601	Known	mature	isomiR	NW_017547107.1:5694765..5694793	NW_017547107.1_1308	NW_017547107.1_1308.218	asp-miR-276a-3p	TAGGAACTACATACCGTG	18	T>A	12	1.2	2.18		Other isomiRs
602	Known	mature	isomiR	NW_017547107.1:5694765..5694793	NW_017547107.1_1308	NW_017547107.1_1308.219	asp-miR-276a-3p	ATGCACTTCATACCGTGCTCT	21	ATGC	11	1.1	2		Other isomiRs
603	Known	mature	isomiR	NW_017547107.1:5694765..5694793	NW_017547107.1_1308	NW_017547107.1_1308.220	asp-miR-276a-3p	ATGCACTTCATACCGTG	17	ATGC	11	1.1	2		Other isomiRs
604	Known	mature	isomiR	NW_017547107.1:5694765..5694793	NW_017547107.1_1308	NW_017547107.1_1308.221	asp-miR-276a-3p	GAACTTCATACCGTGATC	18	C>A	11	1.1	2		Other isomiRs
605	Known	mature	isomiR	NW_017547107.1:5694765..5694793	NW_017547107.1_1308	NW_017547107.1_1308.222	asp-miR-276a-3p	AGGAACTTCATACCGCGCTC	20	T>C	11	1.1	2		Other isomiRs
606	Known	mature	isomiR	NW_017547107.1:5694765..5694793	NW_017547107.1_1308	NW_017547107.1_1308.223	asp-miR-276a-3p	AGGAACTTCATACCGTGCTCTTT	23	G>T	11	1.1	2		Other isomiRs
607	Known	mature	isomiR	NW_017547107.1:5694765..5694793	NW_017547107.1_1308	NW_017547107.1_1308.224	asp-miR-276a-3p	ACGAACTTCATACCGTGC	18	G>C	11	1.1	2		Other isomiRs
608	Known	mature	isomiR	NW_017547107.1:5694765..5694793	NW_017547107.1_1308	NW_017547107.1_1308.225	asp-miR-276a-3p	TAGGAACTTCATCCCGTG	18	A>C	11	1.1	2		Other isomiRs
609	Known	mature	isomiR	NW_017547107.1:5694765..5694793	NW_017547107.1_1308	NW_017547107.1_1308.226	asp-miR-276a-3p	TAGGAACTTCATACCGCG	18	T>C	11	1.1	2		Other isomiRs
610	Known	mature	isomiR	NW_017547107.1:5694765..5694793	NW_017547107.1_1308	NW_017547107.1_1308.227	asp-miR-276a-3p	TTGGAACTTCATACCGTGCTCTT	23	A>T	11	1.1	2		Other isomiRs
611	Known	mature	isomiR	NW_017547107.1:5694765..5694793	NW_017547107.1_1308	NW_017547107.1_1308.228	asp-miR-276a-3p	TAGGAACTTCATACCGTGCTCTTC	24	G>C	11	1.1	2		Other isomiRs
612	Known	mature	isomiR	NW_017547107.1:5694765..5694793	NW_017547107.1_1308	NW_017547107.1_1308.229	asp-miR-276a-3p	TAGGAACCTCATACCG	16	T>C	11	1.1	2		Other isomiRs
613	Known	mature	isomiR	NW_017547107.1:5694765..5694793	NW_017547107.1_1308	NW_017547107.1_1308.230	asp-miR-276a-3p	TAGGACCTTCATACCGTGCTCT	22	A>C	11	1.1	2		Other isomiRs
614	Known	mature	isomiR	NW_017547107.1:5694765..5694793	NW_017547107.1_1308	NW_017547107.1_1308.231	asp-miR-276a-3p	TAGGAACTTCATACCGTGCTT	21	C>T	11	1.1	2		Other isomiRs
615	Known	mature	isomiR	NW_017547107.1:5694765..5694793	NW_017547107.1_1308	NW_017547107.1_1308.232	asp-miR-276a-3p	TAGGAACTGCATACCGTGCT	20	T>G	11	1.1	2		Other isomiRs
616	Known	mature	isomiR	NW_017547107.1:5694765..5694793	NW_017547107.1_1308	NW_017547107.1_1308.233	asp-miR-276a-3p	TAGGAACTTCATACCGTCCTCT	22	G>C	11	1.1	2		Other isomiRs
617	Known	mature	isomiR	NW_017547107.1:5694765..5694793	NW_017547107.1_1308	NW_017547107.1_1308.234	asp-miR-276a-3p	TAGGAACTTCATACCGCGCTCT	22	T>C	11	1.1	2		Other isomiRs
618	Known	mature	isomiR	NW_017547107.1:5694765..5694793	NW_017547107.1_1308	NW_017547107.1_1308.235	asp-miR-276a-3p	GCAATTCATACCGTGCTC	18	GCAA	10	1	1.82		Other isomiRs
619	Known	mature	isomiR	NW_017547107.1:5694765..5694793	NW_017547107.1_1308	NW_017547107.1_1308.236	asp-miR-276a-3p	CTTCATACCGTGCTCTT	17	no	10	1	1.82		Other isomiRs
620	Known	mature	isomiR	NW_017547107.1:5694765..5694793	NW_017547107.1_1308	NW_017547107.1_1308.237	asp-miR-276a-3p	CCTTCATACCGTGCTC	16	A>C	10	1	1.82		Other isomiRs
621	Known	mature	isomiR	NW_017547107.1:5694765..5694793	NW_017547107.1_1308	NW_017547107.1_1308.238	asp-miR-276a-3p	GCACTTCATACCGTG	15	A>C	10	1	1.82		Other isomiRs
622	Known	mature	isomiR	NW_017547107.1:5694765..5694793	NW_017547107.1_1308	NW_017547107.1_1308.239	asp-miR-276a-3p	GGAACTTCATACCCTGCTC	19	G>C	10	1	1.82		Other isomiRs
623	Known	mature	isomiR	NW_017547107.1:5694765..5694793	NW_017547107.1_1308	NW_017547107.1_1308.240	asp-miR-276a-3p	GGAACTTCCTACCGT	15	A>C	10	1	1.82		Other isomiRs
624	Known	mature	isomiR	NW_017547107.1:5694765..5694793	NW_017547107.1_1308	NW_017547107.1_1308.241	asp-miR-276a-3p	GGAACTTCATACCGTGATC	19	C>A	10	1	1.82		Other isomiRs
625	Known	mature	isomiR	NW_017547107.1:5694765..5694793	NW_017547107.1_1308	NW_017547107.1_1308.242	asp-miR-276a-3p	AGGAACTTCATTCCGTGCTC	20	A>T	10	1	1.82		Other isomiRs
626	Known	mature	isomiR	NW_017547107.1:5694765..5694793	NW_017547107.1_1308	NW_017547107.1_1308.243	asp-miR-276a-3p	AGGCACTTCATACCGTGCTCTT	22	A>C	10	1	1.82		Other isomiRs
627	Known	mature	isomiR	NW_017547107.1:5694765..5694793	NW_017547107.1_1308	NW_017547107.1_1308.244	asp-miR-276a-3p	AGGCACTTCATACCGTG	17	A>C	10	1	1.82		Other isomiRs
628	Known	mature	isomiR	NW_017547107.1:5694765..5694793	NW_017547107.1_1308	NW_017547107.1_1308.245	asp-miR-276a-3p	AGGAACTTCCTACCGTGCTCTT	22	A>C	10	1	1.82		Other isomiRs
629	Known	mature	isomiR	NW_017547107.1:5694765..5694793	NW_017547107.1_1308	NW_017547107.1_1308.246	asp-miR-276a-3p	AGGAAATTCATACCGTGCT	19	C>A	10	1	1.82		Other isomiRs
630	Known	mature	isomiR	NW_017547107.1:5694765..5694793	NW_017547107.1_1308	NW_017547107.1_1308.247	asp-miR-276a-3p	TAGGAAGTTCATACCGTG	18	C>G	10	1	1.82		Other isomiRs
631	Known	mature	isomiR	NW_017547107.1:5694765..5694793	NW_017547107.1_1308	NW_017547107.1_1308.248	asp-miR-276a-3p	TAGGAACTTCATACCGTGCTCTTTT	25	TT	10	1	1.82		Other isomiRs
632	Known	mature	isomiR	NW_017547107.1:5694765..5694793	NW_017547107.1_1308	NW_017547107.1_1308.249	asp-miR-276a-3p	TAGGAACTTCATACCGTGCGCTT	23	T>G	10	1	1.82		Other isomiRs
633	Known	mature	isomiR	NW_017547107.1:5694765..5694793	NW_017547107.1_1308	NW_017547107.1_1308.250	asp-miR-276a-3p	ACTTCATACCGTGCTCTT	18	no	9	0.9	1.64		Other isomiRs
634	Known	mature	isomiR	NW_017547107.1:5694765..5694793	NW_017547107.1_1308	NW_017547107.1_1308.251	asp-miR-276a-3p	AAATTCATACCGTGCTC	17	C>A	9	0.9	1.64		Other isomiRs
635	Known	mature	isomiR	NW_017547107.1:5694765..5694793	NW_017547107.1_1308	NW_017547107.1_1308.252	asp-miR-276a-3p	ACCTTCATACCGTGCTC	17	A>C	9	0.9	1.64		Other isomiRs
636	Known	mature	isomiR	NW_017547107.1:5694765..5694793	NW_017547107.1_1308	NW_017547107.1_1308.253	asp-miR-276a-3p	AACTTCCTACCGTGCTCT	18	A>C	9	0.9	1.64		Other isomiRs
637	Known	mature	isomiR	NW_017547107.1:5694765..5694793	NW_017547107.1_1308	NW_017547107.1_1308.254	asp-miR-276a-3p	GAACTTCATTCCGTGCTC	18	A>T	9	0.9	1.64		Other isomiRs
638	Known	mature	isomiR	NW_017547107.1:5694765..5694793	NW_017547107.1_1308	NW_017547107.1_1308.255	asp-miR-276a-3p	GGAACTCCATACCGTGCTC	19	T>C	9	0.9	1.64		Other isomiRs
639	Known	mature	isomiR	NW_017547107.1:5694765..5694793	NW_017547107.1_1308	NW_017547107.1_1308.256	asp-miR-276a-3p	AGGAAATTCATACCGTGC	18	C>A	9	0.9	1.64		Other isomiRs
640	Known	mature	isomiR	NW_017547107.1:5694765..5694793	NW_017547107.1_1308	NW_017547107.1_1308.257	asp-miR-276a-3p	TAGGAACTTCATCCCGTGCT	20	A>C	9	0.9	1.64		Other isomiRs
641	Known	mature	isomiR	NW_017547107.1:5694765..5694793	NW_017547107.1_1308	NW_017547107.1_1308.258	asp-miR-276a-3p	TTGGAACTTCATACCG	16	A>T	9	0.9	1.64		Other isomiRs
642	Known	mature	isomiR	NW_017547107.1:5694765..5694793	NW_017547107.1_1308	NW_017547107.1_1308.259	asp-miR-276a-3p	TAGGAACTTCATACCGCGC	19	T>C	9	0.9	1.64		Other isomiRs
643	Known	mature	isomiR	NW_017547107.1:5694765..5694793	NW_017547107.1_1308	NW_017547107.1_1308.260	asp-miR-276a-3p	TAGGAACCTCATACCGTGCTCT	22	T>C	9	0.9	1.64		Other isomiRs
644	Known	mature	isomiR	NW_017547107.1:5694765..5694793	NW_017547107.1_1308	NW_017547107.1_1308.261	asp-miR-276a-3p	TAGGAACTTCATACCGTGCTCTTA	24	G>A	9	0.9	1.64		Other isomiRs
645	Known	mature	isomiR	NW_017547107.1:5694765..5694793	NW_017547107.1_1308	NW_017547107.1_1308.262	asp-miR-276a-3p	TAGGAACTTCATAACGTGC	19	C>A	9	0.9	1.64		Other isomiRs
646	Known	mature	isomiR	NW_017547107.1:5694765..5694793	NW_017547107.1_1308	NW_017547107.1_1308.263	asp-miR-276a-3p	TAGGAACCTCATACCGTGCT	20	T>C	9	0.9	1.64		Other isomiRs
647	Known	mature	isomiR	NW_017547107.1:5694765..5694793	NW_017547107.1_1308	NW_017547107.1_1308.264	asp-miR-276a-3p	ACTTCATACCCTGCTC	16	G>C	8	0.8	1.45		Other isomiRs
648	Known	mature	isomiR	NW_017547107.1:5694765..5694793	NW_017547107.1_1308	NW_017547107.1_1308.265	asp-miR-276a-3p	TGCACTTCATACCGTGCT	18	TGC	8	0.8	1.45		Other isomiRs
649	Known	mature	isomiR	NW_017547107.1:5694765..5694793	NW_017547107.1_1308	NW_017547107.1_1308.266	asp-miR-276a-3p	ACGGACTTCATACCGTGCT	19	ACGG	8	0.8	1.45		Other isomiRs
650	Known	mature	isomiR	NW_017547107.1:5694765..5694793	NW_017547107.1_1308	NW_017547107.1_1308.267	asp-miR-276a-3p	AACTTCCTACCGTGCT	16	A>C	8	0.8	1.45		Other isomiRs
651	Known	mature	isomiR	NW_017547107.1:5694765..5694793	NW_017547107.1_1308	NW_017547107.1_1308.268	asp-miR-276a-3p	GAACGTCATACCGTGCTC	18	T>G	8	0.8	1.45		Other isomiRs
652	Known	mature	isomiR	NW_017547107.1:5694765..5694793	NW_017547107.1_1308	NW_017547107.1_1308.269	asp-miR-276a-3p	GGAACCTCATACCGTGCTC	19	T>C	8	0.8	1.45		Other isomiRs
653	Known	mature	isomiR	NW_017547107.1:5694765..5694793	NW_017547107.1_1308	NW_017547107.1_1308.270	asp-miR-276a-3p	GGCACTTCATACCGTGCT	18	A>C	8	0.8	1.45		Other isomiRs
654	Known	mature	isomiR	NW_017547107.1:5694765..5694793	NW_017547107.1_1308	NW_017547107.1_1308.271	asp-miR-276a-3p	TAAGAACTTCATACCGTGCTC	21	G>A	8	0.8	1.45		Other isomiRs
655	Known	mature	isomiR	NW_017547107.1:5694765..5694793	NW_017547107.1_1308	NW_017547107.1_1308.272	asp-miR-276a-3p	TCGGAACTTCATACCGTGCTC	21	A>C	8	0.8	1.45		Other isomiRs
656	Known	mature	isomiR	NW_017547107.1:5694765..5694793	NW_017547107.1_1308	NW_017547107.1_1308.273	asp-miR-276a-3p	TAGGAACTTCTTACCGTG	18	A>T	8	0.8	1.45		Other isomiRs
657	Known	mature	isomiR	NW_017547107.1:5694765..5694793	NW_017547107.1_1308	NW_017547107.1_1308.274	asp-miR-276a-3p	TAGGAACTTCATAGCGTGCTC	21	C>G	8	0.8	1.45		Other isomiRs
658	Known	mature	isomiR	NW_017547107.1:5694765..5694793	NW_017547107.1_1308	NW_017547107.1_1308.275	asp-miR-276a-3p	TAGGAACTTCATACCTGCTC	20	TGCTC	8	0.8	1.45		Other isomiRs
659	Known	mature	isomiR	NW_017547107.1:5694765..5694793	NW_017547107.1_1308	NW_017547107.1_1308.276	asp-miR-276a-3p	TAGGAACTTCATACCGTCC	19	G>C	8	0.8	1.45		Other isomiRs
660	Known	mature	isomiR	NW_017547107.1:5694765..5694793	NW_017547107.1_1308	NW_017547107.1_1308.277	asp-miR-276a-3p	TATGAACTTCATACCGTG	18	G>T	8	0.8	1.45		Other isomiRs
661	Known	mature	isomiR	NW_017547107.1:5694765..5694793	NW_017547107.1_1308	NW_017547107.1_1308.278	asp-miR-276a-3p	ACTTCCTACCGTGCTCT	17	A>C	7	0.7	1.27		Other isomiRs
662	Known	mature	isomiR	NW_017547107.1:5694765..5694793	NW_017547107.1_1308	NW_017547107.1_1308.279	asp-miR-276a-3p	AACTTCATACCGTGCTCTT	19	no	7	0.7	1.27		Other isomiRs
663	Known	mature	isomiR	NW_017547107.1:5694765..5694793	NW_017547107.1_1308	NW_017547107.1_1308.280	asp-miR-276a-3p	CACTTCATACCGTGC	15	A>C	7	0.7	1.27		Other isomiRs
664	Known	mature	isomiR	NW_017547107.1:5694765..5694793	NW_017547107.1_1308	NW_017547107.1_1308.281	asp-miR-276a-3p	GGACTTCATACCGTGCT	17	A>G	7	0.7	1.27		Other isomiRs
665	Known	mature	isomiR	NW_017547107.1:5694765..5694793	NW_017547107.1_1308	NW_017547107.1_1308.282	asp-miR-276a-3p	GAACCTCATACCGTGCTC	18	T>C	7	0.7	1.27		Other isomiRs
666	Known	mature	isomiR	NW_017547107.1:5694765..5694793	NW_017547107.1_1308	NW_017547107.1_1308.283	asp-miR-276a-3p	GAACTGCATACCGTGCTC	18	T>G	7	0.7	1.27		Other isomiRs
667	Known	mature	isomiR	NW_017547107.1:5694765..5694793	NW_017547107.1_1308	NW_017547107.1_1308.284	asp-miR-276a-3p	GGAACTTCATTCCGTGCTC	19	A>T	7	0.7	1.27		Other isomiRs
668	Known	mature	isomiR	NW_017547107.1:5694765..5694793	NW_017547107.1_1308	NW_017547107.1_1308.285	asp-miR-276a-3p	GGAACTTCCTACCGTGCTCT	20	A>C	7	0.7	1.27		Other isomiRs
669	Known	mature	isomiR	NW_017547107.1:5694765..5694793	NW_017547107.1_1308	NW_017547107.1_1308.286	asp-miR-276a-3p	ACGAACTTCATACCGTGCT	19	G>C	7	0.7	1.27		Other isomiRs
670	Known	mature	isomiR	NW_017547107.1:5694765..5694793	NW_017547107.1_1308	NW_017547107.1_1308.287	asp-miR-276a-3p	AGGAACTTCATAACGTGCTC	20	C>A	7	0.7	1.27		Other isomiRs
671	Known	mature	isomiR	NW_017547107.1:5694765..5694793	NW_017547107.1_1308	NW_017547107.1_1308.288	asp-miR-276a-3p	AGGGACTTCATACCGTGC	18	A>G	7	0.7	1.27		Other isomiRs
672	Known	mature	isomiR	NW_017547107.1:5694765..5694793	NW_017547107.1_1308	NW_017547107.1_1308.289	asp-miR-276a-3p	AGGAACTCCATACCGTGCTC	20	T>C	7	0.7	1.27		Other isomiRs
673	Known	mature	isomiR	NW_017547107.1:5694765..5694793	NW_017547107.1_1308	NW_017547107.1_1308.290	asp-miR-276a-3p	AGGAACGTCATACCGTGCTC	20	T>G	7	0.7	1.27		Other isomiRs
674	Known	mature	isomiR	NW_017547107.1:5694765..5694793	NW_017547107.1_1308	NW_017547107.1_1308.291	asp-miR-276a-3p	AGGAAATTCATACCGTGCTCT	21	C>A	7	0.7	1.27		Other isomiRs
675	Known	mature	isomiR	NW_017547107.1:5694765..5694793	NW_017547107.1_1308	NW_017547107.1_1308.292	asp-miR-276a-3p	AGGAAATTCATACCGTG	17	C>A	7	0.7	1.27		Other isomiRs
676	Known	mature	isomiR	NW_017547107.1:5694765..5694793	NW_017547107.1_1308	NW_017547107.1_1308.293	asp-miR-276a-3p	TAGGAACTCCATACCGTGCT	20	T>C	7	0.7	1.27		Other isomiRs
677	Known	mature	isomiR	NW_017547107.1:5694765..5694793	NW_017547107.1_1308	NW_017547107.1_1308.294	asp-miR-276a-3p	TATGAACTTCATACCGTGCTCTT	23	G>T	7	0.7	1.27		Other isomiRs
678	Known	mature	isomiR	NW_017547107.1:5694765..5694793	NW_017547107.1_1308	NW_017547107.1_1308.295	asp-miR-276a-3p	TAGGAGCTTCATACCGTGCT	20	A>G	7	0.7	1.27		Other isomiRs
679	Known	mature	isomiR	NW_017547107.1:5694765..5694793	NW_017547107.1_1308	NW_017547107.1_1308.296	asp-miR-276a-3p	TAGGAATTTCATACCGTG	18	C>T	7	0.7	1.27		Other isomiRs
680	Known	mature	isomiR	NW_017547107.1:5694765..5694793	NW_017547107.1_1308	NW_017547107.1_1308.297	asp-miR-276a-3p	CTTCATACCCTGCTC	15	G>C	6	0.6	1.09		Other isomiRs
681	Known	mature	isomiR	NW_017547107.1:5694765..5694793	NW_017547107.1_1308	NW_017547107.1_1308.298	asp-miR-276a-3p	AAGGACTTCATACCGTGCTC	20	AAGG	6	0.6	1.09		Other isomiRs
682	Known	mature	isomiR	NW_017547107.1:5694765..5694793	NW_017547107.1_1308	NW_017547107.1_1308.299	asp-miR-276a-3p	ACTTCATACCGCGCTC	16	T>C	6	0.6	1.09		Other isomiRs
683	Known	mature	isomiR	NW_017547107.1:5694765..5694793	NW_017547107.1_1308	NW_017547107.1_1308.300	asp-miR-276a-3p	ACTTCATACCGTGATC	16	C>A	6	0.6	1.09		Other isomiRs
684	Known	mature	isomiR	NW_017547107.1:5694765..5694793	NW_017547107.1_1308	NW_017547107.1_1308.301	asp-miR-276a-3p	ATGCACTTCATACCG	15	ATGC	6	0.6	1.09		Other isomiRs
685	Known	mature	isomiR	NW_017547107.1:5694765..5694793	NW_017547107.1_1308	NW_017547107.1_1308.302	asp-miR-276a-3p	AACTTCATGCCGTGCTC	17	A>G	6	0.6	1.09		Other isomiRs
686	Known	mature	isomiR	NW_017547107.1:5694765..5694793	NW_017547107.1_1308	NW_017547107.1_1308.303	asp-miR-276a-3p	AACTTCCTACCGTGC	15	A>C	6	0.6	1.09		Other isomiRs
687	Known	mature	isomiR	NW_017547107.1:5694765..5694793	NW_017547107.1_1308	NW_017547107.1_1308.304	asp-miR-276a-3p	AACTTCATACCGTGATC	17	C>A	6	0.6	1.09		Other isomiRs
688	Known	mature	isomiR	NW_017547107.1:5694765..5694793	NW_017547107.1_1308	NW_017547107.1_1308.305	asp-miR-276a-3p	GAAATTCATACCGTG	15	C>A	6	0.6	1.09		Other isomiRs
689	Known	mature	isomiR	NW_017547107.1:5694765..5694793	NW_017547107.1_1308	NW_017547107.1_1308.306	asp-miR-276a-3p	GAACTTCATACCGTGCGC	18	T>G	6	0.6	1.09		Other isomiRs
690	Known	mature	isomiR	NW_017547107.1:5694765..5694793	NW_017547107.1_1308	NW_017547107.1_1308.307	asp-miR-276a-3p	GATCTTCATACCGTGCTC	18	A>T	6	0.6	1.09		Other isomiRs
691	Known	mature	isomiR	NW_017547107.1:5694765..5694793	NW_017547107.1_1308	NW_017547107.1_1308.308	asp-miR-276a-3p	GAACTTCATCCCGTGCT	17	A>C	6	0.6	1.09		Other isomiRs
692	Known	mature	isomiR	NW_017547107.1:5694765..5694793	NW_017547107.1_1308	NW_017547107.1_1308.309	asp-miR-276a-3p	GAACTTCATACCGTCCTC	18	G>C	6	0.6	1.09		Other isomiRs
693	Known	mature	isomiR	NW_017547107.1:5694765..5694793	NW_017547107.1_1308	NW_017547107.1_1308.310	asp-miR-276a-3p	TGAACTTCATACCGTGCT	18	G>T	6	0.6	1.09		Other isomiRs
694	Known	mature	isomiR	NW_017547107.1:5694765..5694793	NW_017547107.1_1308	NW_017547107.1_1308.311	asp-miR-276a-3p	GCAACTTCATACCGTGCTC	19	G>C	6	0.6	1.09		Other isomiRs
695	Known	mature	isomiR	NW_017547107.1:5694765..5694793	NW_017547107.1_1308	NW_017547107.1_1308.312	asp-miR-276a-3p	AGGAAGTTCATACCGTGCTC	20	C>G	6	0.6	1.09		Other isomiRs
696	Known	mature	isomiR	NW_017547107.1:5694765..5694793	NW_017547107.1_1308	NW_017547107.1_1308.313	asp-miR-276a-3p	AAGAACTTCATACCGTGCT	19	G>A	6	0.6	1.09		Other isomiRs
697	Known	mature	isomiR	NW_017547107.1:5694765..5694793	NW_017547107.1_1308	NW_017547107.1_1308.314	asp-miR-276a-3p	AGGGACTTCATACCGTGCT	19	A>G	6	0.6	1.09		Other isomiRs
698	Known	mature	isomiR	NW_017547107.1:5694765..5694793	NW_017547107.1_1308	NW_017547107.1_1308.315	asp-miR-276a-3p	AGGAACTTCATGCCGTGCTC	20	A>G	6	0.6	1.09		Other isomiRs
699	Known	mature	isomiR	NW_017547107.1:5694765..5694793	NW_017547107.1_1308	NW_017547107.1_1308.316	asp-miR-276a-3p	AGGAGCTTCATACCGTGCTC	20	A>G	6	0.6	1.09		Other isomiRs
700	Known	mature	isomiR	NW_017547107.1:5694765..5694793	NW_017547107.1_1308	NW_017547107.1_1308.317	asp-miR-276a-3p	AGGAACTTCATACCATGCTC	20	G>A	6	0.6	1.09		Other isomiRs
701	Known	mature	isomiR	NW_017547107.1:5694765..5694793	NW_017547107.1_1308	NW_017547107.1_1308.318	asp-miR-276a-3p	AGGAACTTCATCCCGTGCT	19	A>C	6	0.6	1.09		Other isomiRs
702	Known	mature	isomiR	NW_017547107.1:5694765..5694793	NW_017547107.1_1308	NW_017547107.1_1308.319	asp-miR-276a-3p	TAGGAACTTCATACCGTTCT	20	G>T	6	0.6	1.09		Other isomiRs
703	Known	mature	isomiR	NW_017547107.1:5694765..5694793	NW_017547107.1_1308	NW_017547107.1_1308.320	asp-miR-276a-3p	TAGGAACTTCATACCGTTCTA	21	TCTA	6	0.6	1.09		Other isomiRs
704	Known	mature	isomiR	NW_017547107.1:5694765..5694793	NW_017547107.1_1308	NW_017547107.1_1308.321	asp-miR-276a-3p	TAGGAACGTCATACCGTGCTCT	22	T>G	6	0.6	1.09		Other isomiRs
705	Known	mature	isomiR	NW_017547107.1:5694765..5694793	NW_017547107.1_1308	NW_017547107.1_1308.322	asp-miR-276a-3p	TAGGAAATTCATACCGTGCTCTT	23	C>A	6	0.6	1.09		Other isomiRs
706	Known	mature	isomiR	NW_017547107.1:5694765..5694793	NW_017547107.1_1308	NW_017547107.1_1308.323	asp-miR-276a-3p	TAGGAACTTCGTACCGTG	18	A>G	6	0.6	1.09		Other isomiRs
707	Known	mature	isomiR	NW_017547107.1:5694765..5694793	NW_017547107.1_1308	NW_017547107.1_1308.324	asp-miR-276a-3p	TAGGGACTTCATACCGTG	18	A>G	6	0.6	1.09		Other isomiRs
708	Known	mature	isomiR	NW_017547107.1:5694765..5694793	NW_017547107.1_1308	NW_017547107.1_1308.325	asp-miR-276a-3p	TAGGAACTTCATACCCTGCTCT	22	G>C	6	0.6	1.09		Other isomiRs
709	Known	mature	isomiR	NW_017547107.1:5694765..5694793	NW_017547107.1_1308	NW_017547107.1_1308.326	asp-miR-276a-3p	TAGGAACTTCATACCTTGCT	20	G>T	6	0.6	1.09		Other isomiRs
710	Known	mature	isomiR	NW_017547107.1:5694765..5694793	NW_017547107.1_1308	NW_017547107.1_1308.327	asp-miR-276a-3p	TAGAAACTTCATACCGTGCTC	21	G>A	6	0.6	1.09		Other isomiRs
711	Known	mature	isomiR	NW_017547107.1:5694765..5694793	NW_017547107.1_1308	NW_017547107.1_1308.328	asp-miR-276a-3p	TAGGACCTTCATACCGTG	18	A>C	6	0.6	1.09		Other isomiRs
712	Known	mature	isomiR	NW_017547107.1:5694765..5694793	NW_017547107.1_1308	NW_017547107.1_1308.329	asp-miR-276a-3p	TAGGCACTTCATACCG	16	A>C	6	0.6	1.09		Other isomiRs
713	Known	mature	isomiR	NW_017547107.1:5694765..5694793	NW_017547107.1_1308	NW_017547107.1_1308.330	asp-miR-276a-3p	TAGGAACTTCACACCGTGCTC	21	T>C	6	0.6	1.09		Other isomiRs
714	Known	mature	isomiR	NW_017547107.1:5694765..5694793	NW_017547107.1_1308	NW_017547107.1_1308.331	asp-miR-276a-3p	TAGGAACTTCATACCGTGCTA	21	C>A	6	0.6	1.09		Other isomiRs
715	Known	mature	isomiR	NW_017547107.1:5694765..5694793	NW_017547107.1_1308	NW_017547107.1_1308.332	asp-miR-276a-3p	TAGGAACTGCATACCGT	17	T>G	6	0.6	1.09		Other isomiRs
716	Known	mature	isomiR	NW_017547107.1:5694765..5694793	NW_017547107.1_1308	NW_017547107.1_1308.333	asp-miR-276a-3p	CTTCATTCCGTGCTC	15	A>T	5	0.5	0.91		Other isomiRs
717	Known	mature	isomiR	NW_017547107.1:5694765..5694793	NW_017547107.1_1308	NW_017547107.1_1308.334	asp-miR-276a-3p	ACTTCATACCGTCCTC	16	G>C	5	0.5	0.91		Other isomiRs
718	Known	mature	isomiR	NW_017547107.1:5694765..5694793	NW_017547107.1_1308	NW_017547107.1_1308.335	asp-miR-276a-3p	TGCACTTCATACCGT	15	TGC	5	0.5	0.91		Other isomiRs
719	Known	mature	isomiR	NW_017547107.1:5694765..5694793	NW_017547107.1_1308	NW_017547107.1_1308.336	asp-miR-276a-3p	GAACTTCATAACGTGCTC	18	C>A	5	0.5	0.91		Other isomiRs
720	Known	mature	isomiR	NW_017547107.1:5694765..5694793	NW_017547107.1_1308	NW_017547107.1_1308.337	asp-miR-276a-3p	GAACTTCATACCCTGCTC	18	G>C	5	0.5	0.91		Other isomiRs
721	Known	mature	isomiR	NW_017547107.1:5694765..5694793	NW_017547107.1_1308	NW_017547107.1_1308.338	asp-miR-276a-3p	GAACTTCATACCGTGATCT	19	C>A	5	0.5	0.91		Other isomiRs
722	Known	mature	isomiR	NW_017547107.1:5694765..5694793	NW_017547107.1_1308	NW_017547107.1_1308.339	asp-miR-276a-3p	GAATTTCATACCGTGCTC	18	C>T	5	0.5	0.91		Other isomiRs
723	Known	mature	isomiR	NW_017547107.1:5694765..5694793	NW_017547107.1_1308	NW_017547107.1_1308.340	asp-miR-276a-3p	GTACTTCATACCGTGCTCT	19	A>T	5	0.5	0.91		Other isomiRs
724	Known	mature	isomiR	NW_017547107.1:5694765..5694793	NW_017547107.1_1308	NW_017547107.1_1308.341	asp-miR-276a-3p	GAACTTCATATCGTGCTC	18	C>T	5	0.5	0.91		Other isomiRs
725	Known	mature	isomiR	NW_017547107.1:5694765..5694793	NW_017547107.1_1308	NW_017547107.1_1308.342	asp-miR-276a-3p	GAACTTCATACCGCGCTC	18	T>C	5	0.5	0.91		Other isomiRs
726	Known	mature	isomiR	NW_017547107.1:5694765..5694793	NW_017547107.1_1308	NW_017547107.1_1308.343	asp-miR-276a-3p	GAACTTCCTACCGTGC	16	A>C	5	0.5	0.91		Other isomiRs
727	Known	mature	isomiR	NW_017547107.1:5694765..5694793	NW_017547107.1_1308	NW_017547107.1_1308.344	asp-miR-276a-3p	GGATCTTCATACCGTGCTC	19	A>T	5	0.5	0.91		Other isomiRs
728	Known	mature	isomiR	NW_017547107.1:5694765..5694793	NW_017547107.1_1308	NW_017547107.1_1308.345	asp-miR-276a-3p	GGAACTTCATAGCGTGCTC	19	C>G	5	0.5	0.91		Other isomiRs
729	Known	mature	isomiR	NW_017547107.1:5694765..5694793	NW_017547107.1_1308	NW_017547107.1_1308.346	asp-miR-276a-3p	GGAACTTCATACCGTGGTC	19	C>G	5	0.5	0.91		Other isomiRs
730	Known	mature	isomiR	NW_017547107.1:5694765..5694793	NW_017547107.1_1308	NW_017547107.1_1308.347	asp-miR-276a-3p	GGAACTTCATACCGCGCTC	19	T>C	5	0.5	0.91		Other isomiRs
731	Known	mature	isomiR	NW_017547107.1:5694765..5694793	NW_017547107.1_1308	NW_017547107.1_1308.348	asp-miR-276a-3p	ATGAACTTCATACCGT	16	G>T	5	0.5	0.91		Other isomiRs
732	Known	mature	isomiR	NW_017547107.1:5694765..5694793	NW_017547107.1_1308	NW_017547107.1_1308.349	asp-miR-276a-3p	AGGAACTTCATCCCG	15	A>C	5	0.5	0.91		Other isomiRs
733	Known	mature	isomiR	NW_017547107.1:5694765..5694793	NW_017547107.1_1308	NW_017547107.1_1308.350	asp-miR-276a-3p	AGGAACTTCATACCCTGCTC	20	G>C	5	0.5	0.91		Other isomiRs
734	Known	mature	isomiR	NW_017547107.1:5694765..5694793	NW_017547107.1_1308	NW_017547107.1_1308.351	asp-miR-276a-3p	AGGAACTTCATCCCGTG	17	A>C	5	0.5	0.91		Other isomiRs
735	Known	mature	isomiR	NW_017547107.1:5694765..5694793	NW_017547107.1_1308	NW_017547107.1_1308.352	asp-miR-276a-3p	TACGAACTTCATACCGTGCT	20	G>C	5	0.5	0.91		Other isomiRs
736	Known	mature	isomiR	NW_017547107.1:5694765..5694793	NW_017547107.1_1308	NW_017547107.1_1308.353	asp-miR-276a-3p	TAGGAACGTCATACCGTGCT	20	T>G	5	0.5	0.91		Other isomiRs
737	Known	mature	isomiR	NW_017547107.1:5694765..5694793	NW_017547107.1_1308	NW_017547107.1_1308.354	asp-miR-276a-3p	TAGGAACTGCATACCGTGCTCT	22	T>G	5	0.5	0.91		Other isomiRs
738	Known	mature	isomiR	NW_017547107.1:5694765..5694793	NW_017547107.1_1308	NW_017547107.1_1308.355	asp-miR-276a-3p	TAGGAACTTCATACCGTGCTCTTTTT	26	TTT	5	0.5	0.91		Other isomiRs
739	Known	mature	isomiR	NW_017547107.1:5694765..5694793	NW_017547107.1_1308	NW_017547107.1_1308.356	asp-miR-276a-3p	TAGGAACTTCATCCCGTGC	19	A>C	5	0.5	0.91		Other isomiRs
740	Known	mature	isomiR	NW_017547107.1:5694765..5694793	NW_017547107.1_1308	NW_017547107.1_1308.357	asp-miR-276a-3p	TGGGAACTTCATACCGTGCTC	21	A>G	5	0.5	0.91		Other isomiRs
741	Known	mature	isomiR	NW_017547107.1:5694765..5694793	NW_017547107.1_1308	NW_017547107.1_1308.358	asp-miR-276a-3p	TAGGCACTTCATACC	15	A>C	5	0.5	0.91		Other isomiRs
742	Known	mature	isomiR	NW_017547107.1:5694765..5694793	NW_017547107.1_1308	NW_017547107.1_1308.359	asp-miR-276a-3p	TAGGAACATCATACCGTGCT	20	T>A	5	0.5	0.91		Other isomiRs
743	Known	mature	isomiR	NW_017547107.1:5694765..5694793	NW_017547107.1_1308	NW_017547107.1_1308.360	asp-miR-276a-3p	TAGGAACTTCATACCGTGCTCTAT	24	AT	5	0.5	0.91		Other isomiRs
744	Known	mature	isomiR	NW_017547107.1:5694765..5694793	NW_017547107.1_1308	NW_017547107.1_1308.361	asp-miR-276a-3p	TAGGAACGTCATACCGT	17	T>G	5	0.5	0.91		Other isomiRs
745	Known	mature	isomiR	NW_017547107.1:5694765..5694793	NW_017547107.1_1308	NW_017547107.1_1308.362	asp-miR-276a-3p	TAGGATCTTCATACCGTGCT	20	A>T	5	0.5	0.91		Other isomiRs
746	Known	mature	isomiR	NW_017547107.1:5694765..5694793	NW_017547107.1_1308	NW_017547107.1_1308.363	asp-miR-276a-3p	TAGGAACTTCATCCCGT	17	A>C	5	0.5	0.91		Other isomiRs
747	Known	mature	isomiR	NW_017547107.1:5694765..5694793	NW_017547107.1_1308	NW_017547107.1_1308.364	asp-miR-276a-3p	TAGGAACTTCATACCGTGCCCT	22	T>C	5	0.5	0.91		Other isomiRs
748	Known	mature	isomiR	NW_017547107.1:5694765..5694793	NW_017547107.1_1308	NW_017547107.1_1308.365	asp-miR-276a-3p	TAGGAACTTCATACCGTGCTCTTG	24	no	5	0.5	0.91		Other isomiRs
749	Known	mature	isomiR	NW_017547107.1:5694765..5694793	NW_017547107.1_1308	NW_017547107.1_1308.366	asp-miR-276a-3p	TAGGAACTTCATCCCGTGCTCT	22	A>C	5	0.5	0.91		Other isomiRs
750	Known	mature	isomiR	NW_017547107.1:5694765..5694793	NW_017547107.1_1308	NW_017547107.1_1308.367	asp-miR-276a-3p	TAGGAACTTCATACCGTGCCC	21	T>C	5	0.5	0.91		Other isomiRs
751	Known	mature	isomiR	NW_017547107.1:5694765..5694793	NW_017547107.1_1308	NW_017547107.1_1308.368	asp-miR-276a-3p	TAGGCACTTCATACCGT	17	A>C	5	0.5	0.91		Other isomiRs
752	Known	mature	isomiR	NW_017547107.1:5694765..5694793	NW_017547107.1_1308	NW_017547107.1_1308.369	asp-miR-276a-3p	TAGGAACTCCATACCGTGC	19	T>C	5	0.5	0.91		Other isomiRs
753	Novel	mature	miRNA	NW_017547107.1:9048229..9048256	NW_017547107.1_1345	NW_017547107.1_1345	asp-miR-13450-5p	AGGCAAGATGTTGGCATAGC	20	no	1108	110.56	201.47		Mature miRNA
754	Novel	mature	isomiR	NW_017547107.1:9048229..9048256	NW_017547107.1_1345	NW_017547107.1_1345.1	asp-miR-13450-5p	GGCAAGATGTTGGCATAGCT	20	no	44	4.39	8		Most abundant isomiR
755	Novel	mature	isomiR	NW_017547107.1:9048229..9048256	NW_017547107.1_1345	NW_017547107.1_1345.2	asp-miR-13450-5p	GCAAGATGTTGGCATAGCTG	20	no	15	1.5	2.73		Other isomiRs
756	Novel	mature	isomiR	NW_017547107.1:9048229..9048256	NW_017547107.1_1345	NW_017547107.1_1345.3	asp-miR-13450-5p	AGGCAAGATGTTGGCATAGCTG	22	no	749	74.73	136.19	crm-miR-72-5p	isomiRs matching miRBase miRNAs
757	Novel	mature	isomiR	NW_017547107.1:9048229..9048256	NW_017547107.1_1345	NW_017547107.1_1345.4	asp-miR-13450-5p	AGGCAAGATGTTGGCATAGCT	21	no	557	55.58	101.28	aca-miR-31-5p	isomiRs matching miRBase miRNAs
758	Novel	mature	isomiR	NW_017547107.1:9048229..9048256	NW_017547107.1_1345	NW_017547107.1_1345.5	asp-miR-13450-5p	AGGCAAGATGTTGGCATAG	19	no	141	14.07	25.64		Other isomiRs
759	Novel	mature	isomiR	NW_017547107.1:9048229..9048256	NW_017547107.1_1345	NW_017547107.1_1345.6	asp-miR-13450-5p	GGCAAGATGTTGGCATAGC	19	no	105	10.48	19.09		Other isomiRs
760	Novel	mature	isomiR	NW_017547107.1:9048229..9048256	NW_017547107.1_1345	NW_017547107.1_1345.7	asp-miR-13450-5p	GGCAAGATGTTGGCATAGCTG	21	no	70	6.98	12.73		Other isomiRs
761	Novel	mature	isomiR	NW_017547107.1:9048229..9048256	NW_017547107.1_1345	NW_017547107.1_1345.8	asp-miR-13450-5p	AGGCAAGATGTTGGCATA	18	no	47	4.69	8.55		Other isomiRs
762	Novel	mature	isomiR	NW_017547107.1:9048229..9048256	NW_017547107.1_1345	NW_017547107.1_1345.9	asp-miR-13450-5p	ATGTTGGCATAGCTG	15	no	33	3.29	6		Other isomiRs
763	Novel	mature	isomiR	NW_017547107.1:9048229..9048256	NW_017547107.1_1345	NW_017547107.1_1345.10	asp-miR-13450-5p	AGGCAAGATGTCGGCATAGCTG	22	T>C	32	3.19	5.82		Other isomiRs
764	Novel	mature	isomiR	NW_017547107.1:9048229..9048256	NW_017547107.1_1345	NW_017547107.1_1345.11	asp-miR-13450-5p	CAAGATGTTGGCATAGC	17	no	28	2.79	5.09		Other isomiRs
765	Novel	mature	isomiR	NW_017547107.1:9048229..9048256	NW_017547107.1_1345	NW_017547107.1_1345.12	asp-miR-13450-5p	GCAAGATGTTGGCATAGC	18	no	28	2.79	5.09		Other isomiRs
766	Novel	mature	isomiR	NW_017547107.1:9048229..9048256	NW_017547107.1_1345	NW_017547107.1_1345.13	asp-miR-13450-5p	CAAGATGTTGGCATAGCTG	19	no	25	2.49	4.55		Other isomiRs
767	Novel	mature	isomiR	NW_017547107.1:9048229..9048256	NW_017547107.1_1345	NW_017547107.1_1345.14	asp-miR-13450-5p	GATGTTGGCATAGCTG	16	no	22	2.2	4		Other isomiRs
768	Novel	mature	isomiR	NW_017547107.1:9048229..9048256	NW_017547107.1_1345	NW_017547107.1_1345.15	asp-miR-13450-5p	AGTCAAGATGTTGGCATAGCTG	22	G>T	21	2.1	3.82		Other isomiRs
769	Novel	mature	isomiR	NW_017547107.1:9048229..9048256	NW_017547107.1_1345	NW_017547107.1_1345.16	asp-miR-13450-5p	AGATGTTGGCATAGC	15	no	19	1.9	3.45		Other isomiRs
770	Novel	mature	isomiR	NW_017547107.1:9048229..9048256	NW_017547107.1_1345	NW_017547107.1_1345.17	asp-miR-13450-5p	GTCCAGATGTTGGCATAGC	19	GTCC	19	1.9	3.45		Other isomiRs
771	Novel	mature	isomiR	NW_017547107.1:9048229..9048256	NW_017547107.1_1345	NW_017547107.1_1345.18	asp-miR-13450-5p	AGTCAAGATGTTGGCATAGC	20	G>T	19	1.9	3.45		Other isomiRs
772	Novel	mature	isomiR	NW_017547107.1:9048229..9048256	NW_017547107.1_1345	NW_017547107.1_1345.19	asp-miR-13450-5p	AGGCAAGATGTTGGCATAGCTGA	23	no	19	1.9	3.45	cel-miR-72-5p	isomiRs matching miRBase miRNAs
773	Novel	mature	isomiR	NW_017547107.1:9048229..9048256	NW_017547107.1_1345	NW_017547107.1_1345.20	asp-miR-13450-5p	AAGATGTTGGCATAGC	16	no	18	1.8	3.27		Other isomiRs
774	Novel	mature	isomiR	NW_017547107.1:9048229..9048256	NW_017547107.1_1345	NW_017547107.1_1345.21	asp-miR-13450-5p	AGGCCAGATGTTGGCATAGCTG	22	A>C	17	1.7	3.09		Other isomiRs
775	Novel	mature	isomiR	NW_017547107.1:9048229..9048256	NW_017547107.1_1345	NW_017547107.1_1345.22	asp-miR-13450-5p	GATGTTGGCATAGCT	15	no	16	1.6	2.91		Other isomiRs
776	Novel	mature	isomiR	NW_017547107.1:9048229..9048256	NW_017547107.1_1345	NW_017547107.1_1345.23	asp-miR-13450-5p	CCAGATGTTGGCATAGC	17	A>C	16	1.6	2.91		Other isomiRs
777	Novel	mature	isomiR	NW_017547107.1:9048229..9048256	NW_017547107.1_1345	NW_017547107.1_1345.24	asp-miR-13450-5p	AGGCCAGATGTTGGCATAGC	20	A>C	16	1.6	2.91		Other isomiRs
778	Novel	mature	isomiR	NW_017547107.1:9048229..9048256	NW_017547107.1_1345	NW_017547107.1_1345.25	asp-miR-13450-5p	GTCAAGATGTTGGCATAGCT	20	G>T	15	1.5	2.73		Other isomiRs
779	Novel	mature	isomiR	NW_017547107.1:9048229..9048256	NW_017547107.1_1345	NW_017547107.1_1345.26	asp-miR-13450-5p	GGCAAGATGTTGGCATAG	18	no	14	1.4	2.55		Other isomiRs
780	Novel	mature	isomiR	NW_017547107.1:9048229..9048256	NW_017547107.1_1345	NW_017547107.1_1345.27	asp-miR-13450-5p	ATGCAAGATGTTGGCATAGC	20	G>T	14	1.4	2.55		Other isomiRs
781	Novel	mature	isomiR	NW_017547107.1:9048229..9048256	NW_017547107.1_1345	NW_017547107.1_1345.28	asp-miR-13450-5p	AGGCAAGATGTTGGCAT	17	no	14	1.4	2.55		Other isomiRs
782	Novel	mature	isomiR	NW_017547107.1:9048229..9048256	NW_017547107.1_1345	NW_017547107.1_1345.29	asp-miR-13450-5p	AGGCAAGATTTTGGCATAGC	20	G>T	14	1.4	2.55		Other isomiRs
783	Novel	mature	isomiR	NW_017547107.1:9048229..9048256	NW_017547107.1_1345	NW_017547107.1_1345.30	asp-miR-13450-5p	GGCCAGATGTTGGCATAGC	19	A>C	13	1.3	2.36		Other isomiRs
784	Novel	mature	isomiR	NW_017547107.1:9048229..9048256	NW_017547107.1_1345	NW_017547107.1_1345.31	asp-miR-13450-5p	GGCCAGATGTTGGCATAGCTG	21	A>C	13	1.3	2.36		Other isomiRs
785	Novel	mature	isomiR	NW_017547107.1:9048229..9048256	NW_017547107.1_1345	NW_017547107.1_1345.32	asp-miR-13450-5p	GTCAAGATGTTGGCATAGCTG	21	G>T	13	1.3	2.36		Other isomiRs
786	Novel	mature	isomiR	NW_017547107.1:9048229..9048256	NW_017547107.1_1345	NW_017547107.1_1345.33	asp-miR-13450-5p	AGGCAAGATGTTGGCATAGCTGAT	24	C>T	13	1.3	2.36		Other isomiRs
787	Novel	mature	isomiR	NW_017547107.1:9048229..9048256	NW_017547107.1_1345	NW_017547107.1_1345.34	asp-miR-13450-5p	AGGCAAGATGTTGGCA	16	no	13	1.3	2.36		Other isomiRs
788	Novel	mature	isomiR	NW_017547107.1:9048229..9048256	NW_017547107.1_1345	NW_017547107.1_1345.35	asp-miR-13450-5p	GTCAAGATGTTGGCATAGC	19	G>T	12	1.2	2.18		Other isomiRs
789	Novel	mature	isomiR	NW_017547107.1:9048229..9048256	NW_017547107.1_1345	NW_017547107.1_1345.36	asp-miR-13450-5p	ATGCAAGATGTTGGCATAGCT	21	G>T	12	1.2	2.18		Other isomiRs
790	Novel	mature	isomiR	NW_017547107.1:9048229..9048256	NW_017547107.1_1345	NW_017547107.1_1345.37	asp-miR-13450-5p	AGTCAAGATGTTGGCATAGCT	21	G>T	11	1.1	2		Other isomiRs
791	Novel	mature	isomiR	NW_017547107.1:9048229..9048256	NW_017547107.1_1345	NW_017547107.1_1345.38	asp-miR-13450-5p	AGGCACGATGTTGGCATAGC	20	A>C	11	1.1	2		Other isomiRs
792	Novel	mature	isomiR	NW_017547107.1:9048229..9048256	NW_017547107.1_1345	NW_017547107.1_1345.39	asp-miR-13450-5p	GTCCAGATGTTGGCATAGCTG	21	GTCC	10	1	1.82		Other isomiRs
793	Novel	mature	isomiR	NW_017547107.1:9048229..9048256	NW_017547107.1_1345	NW_017547107.1_1345.40	asp-miR-13450-5p	CAAGATGTTGGCATAGCT	18	no	10	1	1.82		Other isomiRs
794	Novel	mature	isomiR	NW_017547107.1:9048229..9048256	NW_017547107.1_1345	NW_017547107.1_1345.41	asp-miR-13450-5p	GCAAGATGTTGGCATAGCT	19	no	10	1	1.82		Other isomiRs
795	Novel	mature	isomiR	NW_017547107.1:9048229..9048256	NW_017547107.1_1345	NW_017547107.1_1345.42	asp-miR-13450-5p	GGCAAGATGTTGGCATA	17	no	10	1	1.82		Other isomiRs
796	Novel	mature	isomiR	NW_017547107.1:9048229..9048256	NW_017547107.1_1345	NW_017547107.1_1345.43	asp-miR-13450-5p	AGGCAAGATTTTGGCATAGCTG	22	G>T	10	1	1.82		Other isomiRs
797	Novel	mature	isomiR	NW_017547107.1:9048229..9048256	NW_017547107.1_1345	NW_017547107.1_1345.44	asp-miR-13450-5p	AAGATGTTGGCATAGCTG	18	no	9	0.9	1.64		Other isomiRs
798	Novel	mature	isomiR	NW_017547107.1:9048229..9048256	NW_017547107.1_1345	NW_017547107.1_1345.45	asp-miR-13450-5p	AGGCCAGATGTTGGCATAGCT	21	A>C	9	0.9	1.64		Other isomiRs
799	Novel	mature	isomiR	NW_017547107.1:9048229..9048256	NW_017547107.1_1345	NW_017547107.1_1345.46	asp-miR-13450-5p	AGGCAAGATGTTGGCATACCTG	22	G>C	9	0.9	1.64		Other isomiRs
800	Novel	mature	isomiR	NW_017547107.1:9048229..9048256	NW_017547107.1_1345	NW_017547107.1_1345.47	asp-miR-13450-5p	AGATGTTGGCATAGCT	16	no	8	0.8	1.45		Other isomiRs
801	Novel	mature	isomiR	NW_017547107.1:9048229..9048256	NW_017547107.1_1345	NW_017547107.1_1345.48	asp-miR-13450-5p	AGATGTTGGCATAGCTG	17	no	8	0.8	1.45		Other isomiRs
802	Novel	mature	isomiR	NW_017547107.1:9048229..9048256	NW_017547107.1_1345	NW_017547107.1_1345.49	asp-miR-13450-5p	AAGATGTTGGCATAGCT	17	no	8	0.8	1.45		Other isomiRs
803	Novel	mature	isomiR	NW_017547107.1:9048229..9048256	NW_017547107.1_1345	NW_017547107.1_1345.50	asp-miR-13450-5p	CAGATGTTGGCATAGC	16	A>C	7	0.7	1.27		Other isomiRs
804	Novel	mature	isomiR	NW_017547107.1:9048229..9048256	NW_017547107.1_1345	NW_017547107.1_1345.51	asp-miR-13450-5p	CCAGATGTTGGCATAGCTG	19	A>C	7	0.7	1.27		Other isomiRs
805	Novel	mature	isomiR	NW_017547107.1:9048229..9048256	NW_017547107.1_1345	NW_017547107.1_1345.52	asp-miR-13450-5p	GGCCAGATGTTGGCATAGCT	20	A>C	7	0.7	1.27		Other isomiRs
806	Novel	mature	isomiR	NW_017547107.1:9048229..9048256	NW_017547107.1_1345	NW_017547107.1_1345.53	asp-miR-13450-5p	ATGCAAGATGTTGGCATAGCTG	22	G>T	7	0.7	1.27		Other isomiRs
807	Novel	mature	isomiR	NW_017547107.1:9048229..9048256	NW_017547107.1_1345	NW_017547107.1_1345.54	asp-miR-13450-5p	AGGCAAGATGTTGGCATACC	20	G>C	7	0.7	1.27		Other isomiRs
808	Novel	mature	isomiR	NW_017547107.1:9048229..9048256	NW_017547107.1_1345	NW_017547107.1_1345.55	asp-miR-13450-5p	GTCCAGATGTTGGCATAGCT	20	GTCC	6	0.6	1.09		Other isomiRs
809	Novel	mature	isomiR	NW_017547107.1:9048229..9048256	NW_017547107.1_1345	NW_017547107.1_1345.56	asp-miR-13450-5p	AGGCAAGATTTTGGCATAGCT	21	G>T	6	0.6	1.09		Other isomiRs
810	Novel	mature	isomiR	NW_017547107.1:9048229..9048256	NW_017547107.1_1345	NW_017547107.1_1345.57	asp-miR-13450-5p	AGGCAAGATGTTGGCATAGTTG	22	C>T	6	0.6	1.09		Other isomiRs
811	Novel	mature	isomiR	NW_017547107.1:9048229..9048256	NW_017547107.1_1345	NW_017547107.1_1345.58	asp-miR-13450-5p	AGGCAAGATGTTTGCATAGC	20	G>T	6	0.6	1.09		Other isomiRs
812	Novel	mature	isomiR	NW_017547107.1:9048229..9048256	NW_017547107.1_1345	NW_017547107.1_1345.59	asp-miR-13450-5p	AGGCAACATGTTGGCATAGC	20	G>C	6	0.6	1.09		Other isomiRs
813	Novel	mature	isomiR	NW_017547107.1:9048229..9048256	NW_017547107.1_1345	NW_017547107.1_1345.60	asp-miR-13450-5p	TCCAGATGTTGGCATAGC	18	TCC	5	0.5	0.91		Other isomiRs
814	Novel	mature	isomiR	NW_017547107.1:9048229..9048256	NW_017547107.1_1345	NW_017547107.1_1345.61	asp-miR-13450-5p	GGCAAGATGTTGGCAT	16	no	5	0.5	0.91		Other isomiRs
815	Novel	mature	isomiR	NW_017547107.1:9048229..9048256	NW_017547107.1_1345	NW_017547107.1_1345.62	asp-miR-13450-5p	GCCAAGATGTTGGCATAGC	19	G>C	5	0.5	0.91		Other isomiRs
816	Novel	mature	isomiR	NW_017547107.1:9048229..9048256	NW_017547107.1_1345	NW_017547107.1_1345.63	asp-miR-13450-5p	AGGCAAGATGTCGGCATAGCT	21	T>C	5	0.5	0.91	tca-miR-31-5p	isomiRs matching miRBase miRNAs
817	Novel	mature	isomiR	NW_017547107.1:9048229..9048256	NW_017547107.1_1345	NW_017547107.1_1345.64	asp-miR-13450-5p	AGGCACGATGTTGGCATAGCTG	22	A>C	5	0.5	0.91		Other isomiRs
818	Novel	mature	isomiR	NW_017547107.1:9048229..9048256	NW_017547107.1_1345	NW_017547107.1_1345.65	asp-miR-13450-5p	AGGCAAGAAGTTGGCATAGCT	21	T>A	5	0.5	0.91		Other isomiRs
819	Novel	mature	isomiR	NW_017547107.1:9048229..9048256	NW_017547107.1_1345	NW_017547107.1_1345.66	asp-miR-13450-5p	AGGCAAAATGTTGGCATAGC	20	G>A	5	0.5	0.91		Other isomiRs
820	Novel	mature	isomiR	NW_017547107.1:9048229..9048256	NW_017547107.1_1345	NW_017547107.1_1345.67	asp-miR-13450-5p	AGGCAAGATGTCGGCATAGC	20	T>C	5	0.5	0.91		Other isomiRs
821	Novel	mature	isomiR	NW_017547107.1:9048229..9048256	NW_017547107.1_1345	NW_017547107.1_1345.68	asp-miR-13450-5p	AGGCAAGAAGTTGGCATAGC	20	T>A	5	0.5	0.91		Other isomiRs
822	Novel	mature	miRNA	NW_017547112.1:1633088..1633116	NW_017547112.1_1536	NW_017547112.1_1536	asp-miR-15360-3p	TAGCACCATGGAATTCAGCTT	21	no	30	2.99	5.46		Mature miRNA
823	Novel	mature	isomiR	NW_017547112.1:1633088..1633116	NW_017547112.1_1536	NW_017547112.1_1536.1	asp-miR-15360-3p	TAGCACCATGGAATTCAGCT	20	no	26	2.59	4.73		Most abundant isomiR
824	Known	mature	miRNA	NW_017547113.1:1014078..1014106	NW_017547113.1_1681	NW_017547113.1_1681	asp-miR-184-3p	TGGACGGAGAACTGATAAGGG	21	no	4980	496.9	905.53	aga-miR-184	Mature miRNA
825	Known	mature	isomiR	NW_017547113.1:1014078..1014106	NW_017547113.1_1681	NW_017547113.1_1681.1	asp-miR-184-3p	GGACGGAGAACTGATAAGGGC	21	no	102	10.18	18.55		Most abundant isomiR
826	Known	mature	isomiR	NW_017547113.1:1014078..1014106	NW_017547113.1_1681	NW_017547113.1_1681.2	asp-miR-184-3p	TGGACGGAGAACTGATAAGG	20	no	2302	229.69	418.58	dqu-miR-184-3p	isomiRs matching miRBase miRNAs
827	Known	mature	isomiR	NW_017547113.1:1014078..1014106	NW_017547113.1_1681	NW_017547113.1_1681.3	asp-miR-184-3p	TGGACGGAGAACTGATAAG	19	no	1559	155.56	283.48		Other isomiRs
828	Known	mature	isomiR	NW_017547113.1:1014078..1014106	NW_017547113.1_1681	NW_017547113.1_1681.4	asp-miR-184-3p	TGGACGGAGAACTGATAAGGGC	22	no	1447	144.38	263.11	dme-miR-184-3p	isomiRs matching miRBase miRNAs
829	Known	mature	isomiR	NW_017547113.1:1014078..1014106	NW_017547113.1_1681	NW_017547113.1_1681.5	asp-miR-184-3p	TGGACGGAGACCTGATAAGGG	21	A>C	591	58.97	107.46		Other isomiRs
830	Known	mature	isomiR	NW_017547113.1:1014078..1014106	NW_017547113.1_1681	NW_017547113.1_1681.6	asp-miR-184-3p	TGGACGGAGACCTGATAAG	19	A>C	477	47.59	86.73		Other isomiRs
831	Known	mature	isomiR	NW_017547113.1:1014078..1014106	NW_017547113.1_1681	NW_017547113.1_1681.7	asp-miR-184-3p	GGACGGAGAACTGATAAGGG	20	no	422	42.11	76.73		Other isomiRs
832	Known	mature	isomiR	NW_017547113.1:1014078..1014106	NW_017547113.1_1681	NW_017547113.1_1681.8	asp-miR-184-3p	TGGACGGAGAACTGATAA	18	no	422	42.11	76.73		Other isomiRs
833	Known	mature	isomiR	NW_017547113.1:1014078..1014106	NW_017547113.1_1681	NW_017547113.1_1681.9	asp-miR-184-3p	TGGACGGAGACCTGATAAGG	20	A>C	257	25.64	46.73		Other isomiRs
834	Known	mature	isomiR	NW_017547113.1:1014078..1014106	NW_017547113.1_1681	NW_017547113.1_1681.10	asp-miR-184-3p	TGTACGGAGAACTGATAAGGG	21	G>T	230	22.95	41.82		Other isomiRs
835	Known	mature	isomiR	NW_017547113.1:1014078..1014106	NW_017547113.1_1681	NW_017547113.1_1681.11	asp-miR-184-3p	GGACGGAGAACTGATAAGG	19	no	180	17.96	32.73		Other isomiRs
836	Known	mature	isomiR	NW_017547113.1:1014078..1014106	NW_017547113.1_1681	NW_017547113.1_1681.12	asp-miR-184-3p	TGGACGGAGACCTGATAAGGGC	22	A>C	176	17.56	32		Other isomiRs
837	Known	mature	isomiR	NW_017547113.1:1014078..1014106	NW_017547113.1_1681	NW_017547113.1_1681.13	asp-miR-184-3p	GGACGGAGAACTGATAAG	18	no	147	14.67	26.73		Other isomiRs
838	Known	mature	isomiR	NW_017547113.1:1014078..1014106	NW_017547113.1_1681	NW_017547113.1_1681.14	asp-miR-184-3p	GAGAACTGATAAGGG	15	no	138	13.77	25.09		Other isomiRs
839	Known	mature	isomiR	NW_017547113.1:1014078..1014106	NW_017547113.1_1681	NW_017547113.1_1681.15	asp-miR-184-3p	TGGACGGAGAACTGATAAGGGCT	23	no	136	13.57	24.73		Other isomiRs
840	Known	mature	isomiR	NW_017547113.1:1014078..1014106	NW_017547113.1_1681	NW_017547113.1_1681.16	asp-miR-184-3p	TGGACGGAGAACTGATAAGTG	21	G>T	122	12.17	22.18		Other isomiRs
841	Known	mature	isomiR	NW_017547113.1:1014078..1014106	NW_017547113.1_1681	NW_017547113.1_1681.17	asp-miR-184-3p	GGACGGAGACCTGATAAGGG	20	A>C	119	11.87	21.64		Other isomiRs
842	Known	mature	isomiR	NW_017547113.1:1014078..1014106	NW_017547113.1_1681	NW_017547113.1_1681.18	asp-miR-184-3p	TGTACGGAGAACTGATAAG	19	G>T	117	11.67	21.27		Other isomiRs
843	Known	mature	isomiR	NW_017547113.1:1014078..1014106	NW_017547113.1_1681	NW_017547113.1_1681.19	asp-miR-184-3p	TGGACGGAGACCTGATAA	18	A>C	106	10.58	19.27		Other isomiRs
844	Known	mature	isomiR	NW_017547113.1:1014078..1014106	NW_017547113.1_1681	NW_017547113.1_1681.20	asp-miR-184-3p	TGTACGGAGAACTGATAAGG	20	G>T	102	10.18	18.55		Other isomiRs
845	Known	mature	isomiR	NW_017547113.1:1014078..1014106	NW_017547113.1_1681	NW_017547113.1_1681.21	asp-miR-184-3p	GGACGGAGACCTGATAAG	18	A>C	98	9.78	17.82		Other isomiRs
846	Known	mature	isomiR	NW_017547113.1:1014078..1014106	NW_017547113.1_1681	NW_017547113.1_1681.22	asp-miR-184-3p	TGGACGGAGAACTGATA	17	no	96	9.58	17.46		Other isomiRs
847	Known	mature	isomiR	NW_017547113.1:1014078..1014106	NW_017547113.1_1681	NW_017547113.1_1681.23	asp-miR-184-3p	ACGGAGAACTGATAAGGG	18	no	92	9.18	16.73		Other isomiRs
848	Known	mature	isomiR	NW_017547113.1:1014078..1014106	NW_017547113.1_1681	NW_017547113.1_1681.24	asp-miR-184-3p	CGGAGAACTGATAAGGG	17	no	86	8.58	15.64		Other isomiRs
849	Known	mature	isomiR	NW_017547113.1:1014078..1014106	NW_017547113.1_1681	NW_017547113.1_1681.25	asp-miR-184-3p	GTACGGAGAACTGATAAGGG	20	G>T	82	8.18	14.91		Other isomiRs
850	Known	mature	isomiR	NW_017547113.1:1014078..1014106	NW_017547113.1_1681	NW_017547113.1_1681.26	asp-miR-184-3p	TGGACGGAGAACTGATAAGGGCTT	24	no	80	7.98	14.55		Other isomiRs
851	Known	mature	isomiR	NW_017547113.1:1014078..1014106	NW_017547113.1_1681	NW_017547113.1_1681.27	asp-miR-184-3p	TGGACGGAGAACTGATAAGGGT	22	C>T	77	7.68	14	gga-miR-184-3p	isomiRs matching miRBase miRNAs
852	Known	mature	isomiR	NW_017547113.1:1014078..1014106	NW_017547113.1_1681	NW_017547113.1_1681.28	asp-miR-184-3p	TGGAAGGAGAACTGATAAGGG	21	C>A	71	7.08	12.91		Other isomiRs
853	Known	mature	isomiR	NW_017547113.1:1014078..1014106	NW_017547113.1_1681	NW_017547113.1_1681.29	asp-miR-184-3p	GACGGAGAACTGATAAGGG	19	no	70	6.98	12.73		Other isomiRs
854	Known	mature	isomiR	NW_017547113.1:1014078..1014106	NW_017547113.1_1681	NW_017547113.1_1681.30	asp-miR-184-3p	TGTACGGAGAACTGATAAGGGC	22	G>T	70	6.98	12.73		Other isomiRs
855	Known	mature	isomiR	NW_017547113.1:1014078..1014106	NW_017547113.1_1681	NW_017547113.1_1681.31	asp-miR-184-3p	TGGACGGAGAACTGATAAGGGCTTT	25	G>T	68	6.78	12.36		Other isomiRs
856	Known	mature	isomiR	NW_017547113.1:1014078..1014106	NW_017547113.1_1681	NW_017547113.1_1681.32	asp-miR-184-3p	TGGACGGAGAACTGATAAGGGCA	23	T>A	66	6.59	12		Other isomiRs
857	Known	mature	isomiR	NW_017547113.1:1014078..1014106	NW_017547113.1_1681	NW_017547113.1_1681.33	asp-miR-184-3p	TGGACGGAGAACTGATAAGTGC	22	G>T	61	6.09	11.09		Other isomiRs
858	Known	mature	isomiR	NW_017547113.1:1014078..1014106	NW_017547113.1_1681	NW_017547113.1_1681.34	asp-miR-184-3p	AGAACTGATAAGGGC	15	no	57	5.69	10.36		Other isomiRs
859	Known	mature	isomiR	NW_017547113.1:1014078..1014106	NW_017547113.1_1681	NW_017547113.1_1681.35	asp-miR-184-3p	TGGACGGAGAACTGAT	16	no	57	5.69	10.36		Other isomiRs
860	Known	mature	isomiR	NW_017547113.1:1014078..1014106	NW_017547113.1_1681	NW_017547113.1_1681.36	asp-miR-184-3p	ACGGAGAACTGATAAGG	17	no	54	5.39	9.82		Other isomiRs
861	Known	mature	isomiR	NW_017547113.1:1014078..1014106	NW_017547113.1_1681	NW_017547113.1_1681.37	asp-miR-184-3p	TTGACGGAGAACTGATAAGGG	21	G>T	54	5.39	9.82		Other isomiRs
862	Known	mature	isomiR	NW_017547113.1:1014078..1014106	NW_017547113.1_1681	NW_017547113.1_1681.38	asp-miR-184-3p	GGAGAACTGATAAGGG	16	no	53	5.29	9.64		Other isomiRs
863	Known	mature	isomiR	NW_017547113.1:1014078..1014106	NW_017547113.1_1681	NW_017547113.1_1681.39	asp-miR-184-3p	GGAAGGAGAACTGATAAGGG	20	C>A	53	5.29	9.64		Other isomiRs
864	Known	mature	isomiR	NW_017547113.1:1014078..1014106	NW_017547113.1_1681	NW_017547113.1_1681.40	asp-miR-184-3p	ACGGAGAACTGATAAG	16	no	51	5.09	9.27		Other isomiRs
865	Known	mature	isomiR	NW_017547113.1:1014078..1014106	NW_017547113.1_1681	NW_017547113.1_1681.41	asp-miR-184-3p	TGGACGGAGAACTGATAAGGGCTTA	25	G>A	51	5.09	9.27		Other isomiRs
866	Known	mature	isomiR	NW_017547113.1:1014078..1014106	NW_017547113.1_1681	NW_017547113.1_1681.42	asp-miR-184-3p	GAGACCTGATAAGGG	15	A>C	49	4.89	8.91		Other isomiRs
867	Known	mature	isomiR	NW_017547113.1:1014078..1014106	NW_017547113.1_1681	NW_017547113.1_1681.43	asp-miR-184-3p	TGGACGGAGAACTGATAACGG	21	G>C	46	4.59	8.36		Other isomiRs
868	Known	mature	isomiR	NW_017547113.1:1014078..1014106	NW_017547113.1_1681	NW_017547113.1_1681.44	asp-miR-184-3p	GGACGGAGACCTGATAAGG	19	A>C	41	4.09	7.46		Other isomiRs
869	Known	mature	isomiR	NW_017547113.1:1014078..1014106	NW_017547113.1_1681	NW_017547113.1_1681.45	asp-miR-184-3p	AGACCTGATAAGGGC	15	A>C	40	3.99	7.27		Other isomiRs
870	Known	mature	isomiR	NW_017547113.1:1014078..1014106	NW_017547113.1_1681	NW_017547113.1_1681.46	asp-miR-184-3p	GTACGGAGAACTGATAAG	18	G>T	40	3.99	7.27		Other isomiRs
871	Known	mature	isomiR	NW_017547113.1:1014078..1014106	NW_017547113.1_1681	NW_017547113.1_1681.47	asp-miR-184-3p	TGGACGGAGAACTGATAAGGGA	22	C>A	40	3.99	7.27		Other isomiRs
872	Known	mature	isomiR	NW_017547113.1:1014078..1014106	NW_017547113.1_1681	NW_017547113.1_1681.48	asp-miR-184-3p	CGGAGAACTGATAAGG	16	no	39	3.89	7.09		Other isomiRs
873	Known	mature	isomiR	NW_017547113.1:1014078..1014106	NW_017547113.1_1681	NW_017547113.1_1681.49	asp-miR-184-3p	GACGGAGAACTGATAAGG	18	no	39	3.89	7.09		Other isomiRs
874	Known	mature	isomiR	NW_017547113.1:1014078..1014106	NW_017547113.1_1681	NW_017547113.1_1681.50	asp-miR-184-3p	CGGAGAACTGATAAG	15	no	36	3.59	6.55		Other isomiRs
875	Known	mature	isomiR	NW_017547113.1:1014078..1014106	NW_017547113.1_1681	NW_017547113.1_1681.51	asp-miR-184-3p	TGGACGGAGAACGGATAAGGG	21	T>G	36	3.59	6.55		Other isomiRs
876	Known	mature	isomiR	NW_017547113.1:1014078..1014106	NW_017547113.1_1681	NW_017547113.1_1681.52	asp-miR-184-3p	TGGACGGAGAACTGA	15	no	35	3.49	6.36		Other isomiRs
877	Known	mature	isomiR	NW_017547113.1:1014078..1014106	NW_017547113.1_1681	NW_017547113.1_1681.53	asp-miR-184-3p	TGGACGGAGACCTGATA	17	A>C	34	3.39	6.18		Other isomiRs
878	Known	mature	isomiR	NW_017547113.1:1014078..1014106	NW_017547113.1_1681	NW_017547113.1_1681.54	asp-miR-184-3p	TTGACGGAGAACTGATAAGG	20	G>T	33	3.29	6		Other isomiRs
879	Known	mature	isomiR	NW_017547113.1:1014078..1014106	NW_017547113.1_1681	NW_017547113.1_1681.55	asp-miR-184-3p	TTGACGGAGAACTGATAAG	19	G>T	33	3.29	6		Other isomiRs
880	Known	mature	isomiR	NW_017547113.1:1014078..1014106	NW_017547113.1_1681	NW_017547113.1_1681.56	asp-miR-184-3p	GAGAACTGATAAGGGC	16	no	31	3.09	5.64		Other isomiRs
881	Known	mature	isomiR	NW_017547113.1:1014078..1014106	NW_017547113.1_1681	NW_017547113.1_1681.57	asp-miR-184-3p	TGGACGGAGAACCGATAAGGG	21	T>C	31	3.09	5.64		Other isomiRs
882	Known	mature	isomiR	NW_017547113.1:1014078..1014106	NW_017547113.1_1681	NW_017547113.1_1681.58	asp-miR-184-3p	GTACGGAGAACTGATAAGG	19	G>T	29	2.89	5.27		Other isomiRs
883	Known	mature	isomiR	NW_017547113.1:1014078..1014106	NW_017547113.1_1681	NW_017547113.1_1681.59	asp-miR-184-3p	GGAGAACTGATAAGG	15	no	28	2.79	5.09		Other isomiRs
884	Known	mature	isomiR	NW_017547113.1:1014078..1014106	NW_017547113.1_1681	NW_017547113.1_1681.60	asp-miR-184-3p	ACGGAGACCTGATAAGGG	18	A>C	28	2.79	5.09		Other isomiRs
885	Known	mature	isomiR	NW_017547113.1:1014078..1014106	NW_017547113.1_1681	NW_017547113.1_1681.61	asp-miR-184-3p	GGAAGGAGAACTGATAAGG	19	C>A	28	2.79	5.09		Other isomiRs
886	Known	mature	isomiR	NW_017547113.1:1014078..1014106	NW_017547113.1_1681	NW_017547113.1_1681.62	asp-miR-184-3p	TGGAAGGAGAACTGATAAGG	20	C>A	28	2.79	5.09		Other isomiRs
887	Known	mature	isomiR	NW_017547113.1:1014078..1014106	NW_017547113.1_1681	NW_017547113.1_1681.63	asp-miR-184-3p	ACGGAGAACTGATAAGGGC	19	no	27	2.69	4.91		Other isomiRs
888	Known	mature	isomiR	NW_017547113.1:1014078..1014106	NW_017547113.1_1681	NW_017547113.1_1681.64	asp-miR-184-3p	GGACGGAGAACTGATAA	17	no	27	2.69	4.91		Other isomiRs
889	Known	mature	isomiR	NW_017547113.1:1014078..1014106	NW_017547113.1_1681	NW_017547113.1_1681.65	asp-miR-184-3p	TGGACGGAGAACTGACAAGGG	21	T>C	26	2.59	4.73		Other isomiRs
890	Known	mature	isomiR	NW_017547113.1:1014078..1014106	NW_017547113.1_1681	NW_017547113.1_1681.66	asp-miR-184-3p	TGGACGGAGAACGGATAAG	19	T>G	26	2.59	4.73		Other isomiRs
891	Known	mature	isomiR	NW_017547113.1:1014078..1014106	NW_017547113.1_1681	NW_017547113.1_1681.67	asp-miR-184-3p	GTAAGGAGAACTGATAAGGG	20	GTAA	25	2.49	4.55		Other isomiRs
892	Known	mature	isomiR	NW_017547113.1:1014078..1014106	NW_017547113.1_1681	NW_017547113.1_1681.68	asp-miR-184-3p	CGGAGAACTGATAAGGGC	18	no	24	2.39	4.36		Other isomiRs
893	Known	mature	isomiR	NW_017547113.1:1014078..1014106	NW_017547113.1_1681	NW_017547113.1_1681.69	asp-miR-184-3p	TGGACGAAGAACTGATAAGGG	21	G>A	24	2.39	4.36		Other isomiRs
894	Known	mature	isomiR	NW_017547113.1:1014078..1014106	NW_017547113.1_1681	NW_017547113.1_1681.70	asp-miR-184-3p	TGGACGGAGAACTGATAAGGGTA	23	TA	24	2.39	4.36		Other isomiRs
895	Known	mature	isomiR	NW_017547113.1:1014078..1014106	NW_017547113.1_1681	NW_017547113.1_1681.71	asp-miR-184-3p	TGGACGGAGAACGGATAAGGGC	22	T>G	24	2.39	4.36		Other isomiRs
896	Known	mature	isomiR	NW_017547113.1:1014078..1014106	NW_017547113.1_1681	NW_017547113.1_1681.72	asp-miR-184-3p	TGGACGGAGACCTGATAAGGGCT	23	A>C	24	2.39	4.36		Other isomiRs
897	Known	mature	isomiR	NW_017547113.1:1014078..1014106	NW_017547113.1_1681	NW_017547113.1_1681.73	asp-miR-184-3p	TGGACGGAGAACTGATAAGGGTT	23	C>T	24	2.39	4.36		Other isomiRs
898	Known	mature	isomiR	NW_017547113.1:1014078..1014106	NW_017547113.1_1681	NW_017547113.1_1681.74	asp-miR-184-3p	GGACGGAGACCTGATAAGGGC	21	A>C	23	2.29	4.18		Other isomiRs
899	Known	mature	isomiR	NW_017547113.1:1014078..1014106	NW_017547113.1_1681	NW_017547113.1_1681.75	asp-miR-184-3p	GACGGAGAACTGATAAG	17	no	22	2.2	4		Other isomiRs
900	Known	mature	isomiR	NW_017547113.1:1014078..1014106	NW_017547113.1_1681	NW_017547113.1_1681.76	asp-miR-184-3p	TGGACGGAGAACTGATAAGGGCTA	24	T>A	22	2.2	4		Other isomiRs
901	Known	mature	isomiR	NW_017547113.1:1014078..1014106	NW_017547113.1_1681	NW_017547113.1_1681.77	asp-miR-184-3p	TGGAAGGAGAACTGATAAG	19	C>A	22	2.2	4		Other isomiRs
902	Known	mature	isomiR	NW_017547113.1:1014078..1014106	NW_017547113.1_1681	NW_017547113.1_1681.78	asp-miR-184-3p	TGGACGGAGAACTGATAAGGGCTTTT	26	G>T	22	2.2	4		Other isomiRs
903	Known	mature	isomiR	NW_017547113.1:1014078..1014106	NW_017547113.1_1681	NW_017547113.1_1681.79	asp-miR-184-3p	GGAGACCTGATAAGGG	16	A>C	21	2.1	3.82		Other isomiRs
904	Known	mature	isomiR	NW_017547113.1:1014078..1014106	NW_017547113.1_1681	NW_017547113.1_1681.80	asp-miR-184-3p	TGGACGGAGAACGGATAAGG	20	T>G	21	2.1	3.82		Other isomiRs
905	Known	mature	isomiR	NW_017547113.1:1014078..1014106	NW_017547113.1_1681	NW_017547113.1_1681.81	asp-miR-184-3p	TGGACGGAGAACTGATAAGT	20	G>T	20	2	3.64		Other isomiRs
906	Known	mature	isomiR	NW_017547113.1:1014078..1014106	NW_017547113.1_1681	NW_017547113.1_1681.82	asp-miR-184-3p	GTACGGAGAACTGATAAGGGC	21	G>T	19	1.9	3.45		Other isomiRs
907	Known	mature	isomiR	NW_017547113.1:1014078..1014106	NW_017547113.1_1681	NW_017547113.1_1681.83	asp-miR-184-3p	TGTACGGAGAACTGATAA	18	G>T	19	1.9	3.45		Other isomiRs
908	Known	mature	isomiR	NW_017547113.1:1014078..1014106	NW_017547113.1_1681	NW_017547113.1_1681.84	asp-miR-184-3p	GGACGGAGACCTGATAA	17	A>C	17	1.7	3.09		Other isomiRs
909	Known	mature	isomiR	NW_017547113.1:1014078..1014106	NW_017547113.1_1681	NW_017547113.1_1681.85	asp-miR-184-3p	TGGACGAAGAACTGATAAGG	20	G>A	17	1.7	3.09		Other isomiRs
910	Known	mature	isomiR	NW_017547113.1:1014078..1014106	NW_017547113.1_1681	NW_017547113.1_1681.86	asp-miR-184-3p	TGGACGGAGACCTGAT	16	A>C	17	1.7	3.09		Other isomiRs
911	Known	mature	isomiR	NW_017547113.1:1014078..1014106	NW_017547113.1_1681	NW_017547113.1_1681.87	asp-miR-184-3p	TGGACGGAGAACTGATAACGGC	22	G>C	16	1.6	2.91		Other isomiRs
912	Known	mature	isomiR	NW_017547113.1:1014078..1014106	NW_017547113.1_1681	NW_017547113.1_1681.88	asp-miR-184-3p	TGGAAGGAGAACTGATAAGGGC	22	C>A	15	1.5	2.73		Other isomiRs
913	Known	mature	isomiR	NW_017547113.1:1014078..1014106	NW_017547113.1_1681	NW_017547113.1_1681.89	asp-miR-184-3p	TGGACGGAGAACTGATAAGGA	21	G>A	15	1.5	2.73		Other isomiRs
914	Known	mature	isomiR	NW_017547113.1:1014078..1014106	NW_017547113.1_1681	NW_017547113.1_1681.90	asp-miR-184-3p	TGGACGCAGAACTGATAAGGG	21	G>C	15	1.5	2.73		Other isomiRs
915	Known	mature	isomiR	NW_017547113.1:1014078..1014106	NW_017547113.1_1681	NW_017547113.1_1681.91	asp-miR-184-3p	GCACGGAGAACTGATAAGGG	20	G>C	14	1.4	2.55		Other isomiRs
916	Known	mature	isomiR	NW_017547113.1:1014078..1014106	NW_017547113.1_1681	NW_017547113.1_1681.92	asp-miR-184-3p	GGACGGAGAACTGATAAGGGCT	22	no	14	1.4	2.55		Other isomiRs
917	Known	mature	isomiR	NW_017547113.1:1014078..1014106	NW_017547113.1_1681	NW_017547113.1_1681.93	asp-miR-184-3p	GGAAGGAGAACTGATAAGGGC	21	C>A	14	1.4	2.55		Other isomiRs
918	Known	mature	isomiR	NW_017547113.1:1014078..1014106	NW_017547113.1_1681	NW_017547113.1_1681.94	asp-miR-184-3p	GGAAGGAGAACTGATAAG	18	C>A	14	1.4	2.55		Other isomiRs
919	Known	mature	isomiR	NW_017547113.1:1014078..1014106	NW_017547113.1_1681	NW_017547113.1_1681.95	asp-miR-184-3p	TTGACGGAGAACTGATAAGGGC	22	G>T	13	1.3	2.36		Other isomiRs
920	Known	mature	isomiR	NW_017547113.1:1014078..1014106	NW_017547113.1_1681	NW_017547113.1_1681.96	asp-miR-184-3p	TGCACGGAGAACTGATAAGGG	21	G>C	13	1.3	2.36		Other isomiRs
921	Known	mature	isomiR	NW_017547113.1:1014078..1014106	NW_017547113.1_1681	NW_017547113.1_1681.97	asp-miR-184-3p	GGAGAACTGATAAGGGC	17	no	12	1.2	2.18		Other isomiRs
922	Known	mature	isomiR	NW_017547113.1:1014078..1014106	NW_017547113.1_1681	NW_017547113.1_1681.98	asp-miR-184-3p	CGGAGACCTGATAAGGG	17	A>C	12	1.2	2.18		Other isomiRs
923	Known	mature	isomiR	NW_017547113.1:1014078..1014106	NW_017547113.1_1681	NW_017547113.1_1681.99	asp-miR-184-3p	ACGGAGAACTGATAA	15	no	12	1.2	2.18		Other isomiRs
924	Known	mature	isomiR	NW_017547113.1:1014078..1014106	NW_017547113.1_1681	NW_017547113.1_1681.100	asp-miR-184-3p	AAGGAGAACTGATAAGGG	18	C>A	12	1.2	2.18		Other isomiRs
925	Known	mature	isomiR	NW_017547113.1:1014078..1014106	NW_017547113.1_1681	NW_017547113.1_1681.101	asp-miR-184-3p	GTACGGAGAACTGATAA	17	G>T	12	1.2	2.18		Other isomiRs
926	Known	mature	isomiR	NW_017547113.1:1014078..1014106	NW_017547113.1_1681	NW_017547113.1_1681.102	asp-miR-184-3p	GGACGGAGAACTGATAAGTGC	21	G>T	12	1.2	2.18		Other isomiRs
927	Known	mature	isomiR	NW_017547113.1:1014078..1014106	NW_017547113.1_1681	NW_017547113.1_1681.103	asp-miR-184-3p	GGAGGGAGAACTGATAAGGG	20	C>G	12	1.2	2.18		Other isomiRs
928	Known	mature	isomiR	NW_017547113.1:1014078..1014106	NW_017547113.1_1681	NW_017547113.1_1681.104	asp-miR-184-3p	TGGACGGAGAACTGATAAGGGCTTTA	26	TA	12	1.2	2.18		Other isomiRs
929	Known	mature	isomiR	NW_017547113.1:1014078..1014106	NW_017547113.1_1681	NW_017547113.1_1681.105	asp-miR-184-3p	TGGACGGAGAACTGATAAGGGAA	23	AA	12	1.2	2.18		Other isomiRs
930	Known	mature	isomiR	NW_017547113.1:1014078..1014106	NW_017547113.1_1681	NW_017547113.1_1681.106	asp-miR-184-3p	TGGACGGCGAACTGATAAGGG	21	A>C	12	1.2	2.18		Other isomiRs
931	Known	mature	isomiR	NW_017547113.1:1014078..1014106	NW_017547113.1_1681	NW_017547113.1_1681.107	asp-miR-184-3p	GAGACCTGATAAGGGC	16	A>C	11	1.1	2		Other isomiRs
932	Known	mature	isomiR	NW_017547113.1:1014078..1014106	NW_017547113.1_1681	NW_017547113.1_1681.108	asp-miR-184-3p	GACGGAGACCTGATAAG	17	A>C	11	1.1	2		Other isomiRs
933	Known	mature	isomiR	NW_017547113.1:1014078..1014106	NW_017547113.1_1681	NW_017547113.1_1681.109	asp-miR-184-3p	TACGGAGAACTGATAAG	17	G>T	11	1.1	2		Other isomiRs
934	Known	mature	isomiR	NW_017547113.1:1014078..1014106	NW_017547113.1_1681	NW_017547113.1_1681.110	asp-miR-184-3p	GACGGAGAACTGATAAGGGC	20	no	11	1.1	2		Other isomiRs
935	Known	mature	isomiR	NW_017547113.1:1014078..1014106	NW_017547113.1_1681	NW_017547113.1_1681.111	asp-miR-184-3p	TACGGAGAACTGATAAGGG	19	G>T	11	1.1	2		Other isomiRs
936	Known	mature	isomiR	NW_017547113.1:1014078..1014106	NW_017547113.1_1681	NW_017547113.1_1681.112	asp-miR-184-3p	GGACGGAGAACTGATA	16	no	11	1.1	2		Other isomiRs
937	Known	mature	isomiR	NW_017547113.1:1014078..1014106	NW_017547113.1_1681	NW_017547113.1_1681.113	asp-miR-184-3p	TGGACGGAGAACTGACAAG	19	T>C	11	1.1	2		Other isomiRs
938	Known	mature	isomiR	NW_017547113.1:1014078..1014106	NW_017547113.1_1681	NW_017547113.1_1681.114	asp-miR-184-3p	TGGACGAAGAACTGATAAG	19	G>A	11	1.1	2		Other isomiRs
939	Known	mature	isomiR	NW_017547113.1:1014078..1014106	NW_017547113.1_1681	NW_017547113.1_1681.115	asp-miR-184-3p	TGGACGGAGAAGTGATAAGGG	21	C>G	11	1.1	2		Other isomiRs
940	Known	mature	isomiR	NW_017547113.1:1014078..1014106	NW_017547113.1_1681	NW_017547113.1_1681.116	asp-miR-184-3p	TGGACGGAGAACTGACAAGG	20	T>C	11	1.1	2		Other isomiRs
941	Known	mature	isomiR	NW_017547113.1:1014078..1014106	NW_017547113.1_1681	NW_017547113.1_1681.117	asp-miR-184-3p	TGGACCGAGAACTGATAAGGG	21	G>C	11	1.1	2		Other isomiRs
942	Known	mature	isomiR	NW_017547113.1:1014078..1014106	NW_017547113.1_1681	NW_017547113.1_1681.118	asp-miR-184-3p	TGGACGAAGAACTGATAAGGGC	22	G>A	11	1.1	2		Other isomiRs
943	Known	mature	isomiR	NW_017547113.1:1014078..1014106	NW_017547113.1_1681	NW_017547113.1_1681.119	asp-miR-184-3p	CGGAGACCTGATAAGG	16	A>C	10	1	1.82		Other isomiRs
944	Known	mature	isomiR	NW_017547113.1:1014078..1014106	NW_017547113.1_1681	NW_017547113.1_1681.120	asp-miR-184-3p	ACGGAGACCTGATAAGG	17	A>C	10	1	1.82		Other isomiRs
945	Known	mature	isomiR	NW_017547113.1:1014078..1014106	NW_017547113.1_1681	NW_017547113.1_1681.121	asp-miR-184-3p	GACGGAGACCTGATAAGGG	19	A>C	10	1	1.82		Other isomiRs
946	Known	mature	isomiR	NW_017547113.1:1014078..1014106	NW_017547113.1_1681	NW_017547113.1_1681.122	asp-miR-184-3p	GGATGGAGAACTGATAAGGG	20	C>T	10	1	1.82		Other isomiRs
947	Known	mature	isomiR	NW_017547113.1:1014078..1014106	NW_017547113.1_1681	NW_017547113.1_1681.123	asp-miR-184-3p	TGGACGGAGAACCGATAAGGGC	22	T>C	10	1	1.82		Other isomiRs
948	Known	mature	isomiR	NW_017547113.1:1014078..1014106	NW_017547113.1_1681	NW_017547113.1_1681.124	asp-miR-184-3p	TGGACGGAGAACTGATAAGGGCAT	24	T>A	10	1	1.82		Other isomiRs
949	Known	mature	isomiR	NW_017547113.1:1014078..1014106	NW_017547113.1_1681	NW_017547113.1_1681.125	asp-miR-184-3p	TGGACGGAGAACTGATAAGGGCTAT	25	AT	10	1	1.82		Other isomiRs
950	Known	mature	isomiR	NW_017547113.1:1014078..1014106	NW_017547113.1_1681	NW_017547113.1_1681.126	asp-miR-184-3p	TGGACGGAGAACCGATAAGG	20	T>C	10	1	1.82		Other isomiRs
951	Known	mature	isomiR	NW_017547113.1:1014078..1014106	NW_017547113.1_1681	NW_017547113.1_1681.127	asp-miR-184-3p	TGGACGTAGAACTGATAAGG	20	G>T	10	1	1.82		Other isomiRs
952	Known	mature	isomiR	NW_017547113.1:1014078..1014106	NW_017547113.1_1681	NW_017547113.1_1681.128	asp-miR-184-3p	TGGACGTAGAACTGATAAGGG	21	G>T	10	1	1.82		Other isomiRs
953	Known	mature	isomiR	NW_017547113.1:1014078..1014106	NW_017547113.1_1681	NW_017547113.1_1681.129	asp-miR-184-3p	TGGACGGAGACCTGATAAGGGCTT	24	A>C	10	1	1.82		Other isomiRs
954	Known	mature	isomiR	NW_017547113.1:1014078..1014106	NW_017547113.1_1681	NW_017547113.1_1681.130	asp-miR-184-3p	GTAAGGAGAACTGATAAG	18	GTAA	9	0.9	1.64		Other isomiRs
955	Known	mature	isomiR	NW_017547113.1:1014078..1014106	NW_017547113.1_1681	NW_017547113.1_1681.131	asp-miR-184-3p	GCAAGGAGAACTGATAAGGG	20	GCAA	9	0.9	1.64		Other isomiRs
956	Known	mature	isomiR	NW_017547113.1:1014078..1014106	NW_017547113.1_1681	NW_017547113.1_1681.132	asp-miR-184-3p	ACGGAGACCTGATAAGGGC	19	A>C	9	0.9	1.64		Other isomiRs
957	Known	mature	isomiR	NW_017547113.1:1014078..1014106	NW_017547113.1_1681	NW_017547113.1_1681.133	asp-miR-184-3p	TGGACGGCGAACTGATAAGG	20	A>C	9	0.9	1.64		Other isomiRs
958	Known	mature	isomiR	NW_017547113.1:1014078..1014106	NW_017547113.1_1681	NW_017547113.1_1681.134	asp-miR-184-3p	TGGACGGAGAACTGATACGG	20	A>C	9	0.9	1.64		Other isomiRs
959	Known	mature	isomiR	NW_017547113.1:1014078..1014106	NW_017547113.1_1681	NW_017547113.1_1681.135	asp-miR-184-3p	TGGACGGAGAACAGATAAGGG	21	T>A	9	0.9	1.64		Other isomiRs
960	Known	mature	isomiR	NW_017547113.1:1014078..1014106	NW_017547113.1_1681	NW_017547113.1_1681.136	asp-miR-184-3p	AGAACTGATAAGGGCT	16	no	8	0.8	1.45		Other isomiRs
961	Known	mature	isomiR	NW_017547113.1:1014078..1014106	NW_017547113.1_1681	NW_017547113.1_1681.137	asp-miR-184-3p	GTAAGGAGAACTGATAAGG	19	GTAA	8	0.8	1.45		Other isomiRs
962	Known	mature	isomiR	NW_017547113.1:1014078..1014106	NW_017547113.1_1681	NW_017547113.1_1681.138	asp-miR-184-3p	TGGACGGAGAACCGATAAG	19	T>C	8	0.8	1.45		Other isomiRs
963	Known	mature	isomiR	NW_017547113.1:1014078..1014106	NW_017547113.1_1681	NW_017547113.1_1681.139	asp-miR-184-3p	TGGACGGAGAACTGATAAGGGTTA	24	TTA	8	0.8	1.45		Other isomiRs
964	Known	mature	isomiR	NW_017547113.1:1014078..1014106	NW_017547113.1_1681	NW_017547113.1_1681.140	asp-miR-184-3p	TGGACGGAGAACTGATAAGGGCTTAT	26	G>A	8	0.8	1.45		Other isomiRs
965	Known	mature	isomiR	NW_017547113.1:1014078..1014106	NW_017547113.1_1681	NW_017547113.1_1681.141	asp-miR-184-3p	AGAACTGATAAGTGC	15	G>T	7	0.7	1.27		Other isomiRs
966	Known	mature	isomiR	NW_017547113.1:1014078..1014106	NW_017547113.1_1681	NW_017547113.1_1681.142	asp-miR-184-3p	GGAGACCTGATAAGG	15	A>C	7	0.7	1.27		Other isomiRs
967	Known	mature	isomiR	NW_017547113.1:1014078..1014106	NW_017547113.1_1681	NW_017547113.1_1681.143	asp-miR-184-3p	TAAGGAGAACTGATAAGGG	19	TAA	7	0.7	1.27		Other isomiRs
968	Known	mature	isomiR	NW_017547113.1:1014078..1014106	NW_017547113.1_1681	NW_017547113.1_1681.144	asp-miR-184-3p	AAGGAGAACTGATAAG	16	C>A	7	0.7	1.27		Other isomiRs
969	Known	mature	isomiR	NW_017547113.1:1014078..1014106	NW_017547113.1_1681	NW_017547113.1_1681.145	asp-miR-184-3p	AGGGAGAACTGATAAGGG	18	C>G	7	0.7	1.27		Other isomiRs
970	Known	mature	isomiR	NW_017547113.1:1014078..1014106	NW_017547113.1_1681	NW_017547113.1_1681.146	asp-miR-184-3p	GACGGAGAACTGATAA	16	no	7	0.7	1.27		Other isomiRs
971	Known	mature	isomiR	NW_017547113.1:1014078..1014106	NW_017547113.1_1681	NW_017547113.1_1681.147	asp-miR-184-3p	GAGGGAGAACTGATAAGGG	19	C>G	7	0.7	1.27		Other isomiRs
972	Known	mature	isomiR	NW_017547113.1:1014078..1014106	NW_017547113.1_1681	NW_017547113.1_1681.148	asp-miR-184-3p	GAAGGAGAACTGATAAGGG	19	C>A	7	0.7	1.27		Other isomiRs
973	Known	mature	isomiR	NW_017547113.1:1014078..1014106	NW_017547113.1_1681	NW_017547113.1_1681.149	asp-miR-184-3p	GTACGGAGAACTGATAAGGGCT	22	G>T	7	0.7	1.27		Other isomiRs
974	Known	mature	isomiR	NW_017547113.1:1014078..1014106	NW_017547113.1_1681	NW_017547113.1_1681.150	asp-miR-184-3p	GGACGGAGAACTGATAAGGGT	21	C>T	7	0.7	1.27		Other isomiRs
975	Known	mature	isomiR	NW_017547113.1:1014078..1014106	NW_017547113.1_1681	NW_017547113.1_1681.151	asp-miR-184-3p	GGACGGAGAACTGATAAGGGCTTT	24	G>T	7	0.7	1.27		Other isomiRs
976	Known	mature	isomiR	NW_017547113.1:1014078..1014106	NW_017547113.1_1681	NW_017547113.1_1681.152	asp-miR-184-3p	TGGACGGAGAACTGACAAGGGC	22	T>C	7	0.7	1.27		Other isomiRs
977	Known	mature	isomiR	NW_017547113.1:1014078..1014106	NW_017547113.1_1681	NW_017547113.1_1681.153	asp-miR-184-3p	TGGACGGAGAACTGATAAGGGCTTTTT	27	TTT	7	0.7	1.27		Other isomiRs
978	Known	mature	isomiR	NW_017547113.1:1014078..1014106	NW_017547113.1_1681	NW_017547113.1_1681.154	asp-miR-184-3p	TGGACGGAGAACTGATAAGTGCT	23	G>T	7	0.7	1.27		Other isomiRs
979	Known	mature	isomiR	NW_017547113.1:1014078..1014106	NW_017547113.1_1681	NW_017547113.1_1681.155	asp-miR-184-3p	TGTACGGAGAACTGATA	17	G>T	7	0.7	1.27		Other isomiRs
980	Known	mature	isomiR	NW_017547113.1:1014078..1014106	NW_017547113.1_1681	NW_017547113.1_1681.156	asp-miR-184-3p	TGGACGGAGAACTGATAAGGT	21	G>T	7	0.7	1.27		Other isomiRs
981	Known	mature	isomiR	NW_017547113.1:1014078..1014106	NW_017547113.1_1681	NW_017547113.1_1681.157	asp-miR-184-3p	TGGACGGAGAACTGATAAGGGTAT	24	TAT	7	0.7	1.27		Other isomiRs
982	Known	mature	isomiR	NW_017547113.1:1014078..1014106	NW_017547113.1_1681	NW_017547113.1_1681.158	asp-miR-184-3p	TGGAAGGAGAACTGATAA	18	C>A	7	0.7	1.27		Other isomiRs
983	Known	mature	isomiR	NW_017547113.1:1014078..1014106	NW_017547113.1_1681	NW_017547113.1_1681.159	asp-miR-184-3p	TGGACGGAGAACTGATAAGGGCATT	25	ATT	7	0.7	1.27		Other isomiRs
984	Known	mature	isomiR	NW_017547113.1:1014078..1014106	NW_017547113.1_1681	NW_017547113.1_1681.160	asp-miR-184-3p	AGAACTGATAAGGGT	15	C>T	6	0.6	1.09		Other isomiRs
985	Known	mature	isomiR	NW_017547113.1:1014078..1014106	NW_017547113.1_1681	NW_017547113.1_1681.161	asp-miR-184-3p	AGACCTGATAAGGGCT	16	A>C	6	0.6	1.09		Other isomiRs
986	Known	mature	isomiR	NW_017547113.1:1014078..1014106	NW_017547113.1_1681	NW_017547113.1_1681.162	asp-miR-184-3p	GGAGACCTGATAAGGGC	17	A>C	6	0.6	1.09		Other isomiRs
987	Known	mature	isomiR	NW_017547113.1:1014078..1014106	NW_017547113.1_1681	NW_017547113.1_1681.163	asp-miR-184-3p	AGGAGAACTGATAAG	15	C>A	6	0.6	1.09		Other isomiRs
988	Known	mature	isomiR	NW_017547113.1:1014078..1014106	NW_017547113.1_1681	NW_017547113.1_1681.164	asp-miR-184-3p	AGGAGAACTGATAAGGG	17	C>A	6	0.6	1.09		Other isomiRs
989	Known	mature	isomiR	NW_017547113.1:1014078..1014106	NW_017547113.1_1681	NW_017547113.1_1681.165	asp-miR-184-3p	CGGAGACCTGATAAGGGC	18	A>C	6	0.6	1.09		Other isomiRs
990	Known	mature	isomiR	NW_017547113.1:1014078..1014106	NW_017547113.1_1681	NW_017547113.1_1681.166	asp-miR-184-3p	ATGGAGAACTGATAAGGG	18	C>T	6	0.6	1.09		Other isomiRs
991	Known	mature	isomiR	NW_017547113.1:1014078..1014106	NW_017547113.1_1681	NW_017547113.1_1681.167	asp-miR-184-3p	GGATGGAGAACTGATAAGG	19	C>T	6	0.6	1.09		Other isomiRs
992	Known	mature	isomiR	NW_017547113.1:1014078..1014106	NW_017547113.1_1681	NW_017547113.1_1681.168	asp-miR-184-3p	GGAAGGAGAACTGATAA	17	C>A	6	0.6	1.09		Other isomiRs
993	Known	mature	isomiR	NW_017547113.1:1014078..1014106	NW_017547113.1_1681	NW_017547113.1_1681.169	asp-miR-184-3p	TGGACGGAGAACTGATAAGGGAT	23	C>A	6	0.6	1.09		Other isomiRs
994	Known	mature	isomiR	NW_017547113.1:1014078..1014106	NW_017547113.1_1681	NW_017547113.1_1681.170	asp-miR-184-3p	TGGACGGAGCACTGATAAGGG	21	A>C	6	0.6	1.09		Other isomiRs
995	Known	mature	isomiR	NW_017547113.1:1014078..1014106	NW_017547113.1_1681	NW_017547113.1_1681.171	asp-miR-184-3p	TGGACTGAGAACTGATAAGGG	21	G>T	6	0.6	1.09		Other isomiRs
996	Known	mature	isomiR	NW_017547113.1:1014078..1014106	NW_017547113.1_1681	NW_017547113.1_1681.172	asp-miR-184-3p	TGGACGCAGAACTGATAAGG	20	G>C	6	0.6	1.09		Other isomiRs
997	Known	mature	isomiR	NW_017547113.1:1014078..1014106	NW_017547113.1_1681	NW_017547113.1_1681.173	asp-miR-184-3p	TGGACGCAGAACTGATAAG	19	G>C	6	0.6	1.09		Other isomiRs
998	Known	mature	isomiR	NW_017547113.1:1014078..1014106	NW_017547113.1_1681	NW_017547113.1_1681.174	asp-miR-184-3p	TGGACGGAGAAGTGATAAGGGC	22	C>G	6	0.6	1.09		Other isomiRs
999	Known	mature	isomiR	NW_017547113.1:1014078..1014106	NW_017547113.1_1681	NW_017547113.1_1681.175	asp-miR-184-3p	TGGACGGAGGACTGATAAGGG	21	A>G	6	0.6	1.09		Other isomiRs
1000	Known	mature	isomiR	NW_017547113.1:1014078..1014106	NW_017547113.1_1681	NW_017547113.1_1681.176	asp-miR-184-3p	TGGACGGCGAACTGATAA	18	A>C	6	0.6	1.09		Other isomiRs
1001	Known	mature	isomiR	NW_017547113.1:1014078..1014106	NW_017547113.1_1681	NW_017547113.1_1681.177	asp-miR-184-3p	AGAACTGATAAGGGCA	16	T>A	5	0.5	0.91		Other isomiRs
1002	Known	mature	isomiR	NW_017547113.1:1014078..1014106	NW_017547113.1_1681	NW_017547113.1_1681.178	asp-miR-184-3p	GAGAACTGATAAGGGCT	17	no	5	0.5	0.91		Other isomiRs
1003	Known	mature	isomiR	NW_017547113.1:1014078..1014106	NW_017547113.1_1681	NW_017547113.1_1681.179	asp-miR-184-3p	AGGGAGAACTGATAAGGGC	19	C>G	5	0.5	0.91		Other isomiRs
1004	Known	mature	isomiR	NW_017547113.1:1014078..1014106	NW_017547113.1_1681	NW_017547113.1_1681.180	asp-miR-184-3p	GACGGAGAACTGATA	15	no	5	0.5	0.91		Other isomiRs
1005	Known	mature	isomiR	NW_017547113.1:1014078..1014106	NW_017547113.1_1681	NW_017547113.1_1681.181	asp-miR-184-3p	GGACGGAGAACTGATAAGGGA	21	C>A	5	0.5	0.91		Other isomiRs
1006	Known	mature	isomiR	NW_017547113.1:1014078..1014106	NW_017547113.1_1681	NW_017547113.1_1681.182	asp-miR-184-3p	GGATGGAGAACTGATAAGGGC	21	C>T	5	0.5	0.91		Other isomiRs
1007	Known	mature	isomiR	NW_017547113.1:1014078..1014106	NW_017547113.1_1681	NW_017547113.1_1681.183	asp-miR-184-3p	GGATGGAGAACTGATAAG	18	C>T	5	0.5	0.91		Other isomiRs
1008	Known	mature	isomiR	NW_017547113.1:1014078..1014106	NW_017547113.1_1681	NW_017547113.1_1681.184	asp-miR-184-3p	GGACGGAGAACTGAT	15	no	5	0.5	0.91		Other isomiRs
1009	Known	mature	isomiR	NW_017547113.1:1014078..1014106	NW_017547113.1_1681	NW_017547113.1_1681.185	asp-miR-184-3p	GGAGGGAGAACTGATAAGG	19	C>G	5	0.5	0.91		Other isomiRs
1010	Known	mature	isomiR	NW_017547113.1:1014078..1014106	NW_017547113.1_1681	NW_017547113.1_1681.186	asp-miR-184-3p	TGGACGGAGAACAGATAAG	19	T>A	5	0.5	0.91		Other isomiRs
1011	Known	mature	isomiR	NW_017547113.1:1014078..1014106	NW_017547113.1_1681	NW_017547113.1_1681.187	asp-miR-184-3p	TGGACGTAGAACTGATAAGGGC	22	G>T	5	0.5	0.91		Other isomiRs
1012	Known	mature	isomiR	NW_017547113.1:1014078..1014106	NW_017547113.1_1681	NW_017547113.1_1681.188	asp-miR-184-3p	TGGACGAAGAACTGATAA	18	G>A	5	0.5	0.91		Other isomiRs
1013	Known	mature	isomiR	NW_017547113.1:1014078..1014106	NW_017547113.1_1681	NW_017547113.1_1681.189	asp-miR-184-3p	TGGACGGAGAACTGATAAGGGCAA	24	AA	5	0.5	0.91		Other isomiRs
1014	Known	mature	isomiR	NW_017547113.1:1014078..1014106	NW_017547113.1_1681	NW_017547113.1_1681.190	asp-miR-184-3p	TGGACGGAGAACTGAGAAGGG	21	T>G	5	0.5	0.91		Other isomiRs
1015	Known	mature	isomiR	NW_017547113.1:1014078..1014106	NW_017547113.1_1681	NW_017547113.1_1681.191	asp-miR-184-3p	TGTACGGAGAACTGATAAGGGCTT	24	G>T	5	0.5	0.91		Other isomiRs
1016	Known	mature	isomiR	NW_017547113.1:1014078..1014106	NW_017547113.1_1681	NW_017547113.1_1681.192	asp-miR-184-3p	TTGACGGAGAACTGATAA	18	G>T	5	0.5	0.91		Other isomiRs
1017	Known	mature	isomiR	NW_017547113.1:1014078..1014106	NW_017547113.1_1681	NW_017547113.1_1681.193	asp-miR-184-3p	TGGACGGAGAACAGATAAGG	20	T>A	5	0.5	0.91		Other isomiRs
1018	Known	mature	isomiR	NW_017547113.1:1014078..1014106	NW_017547113.1_1681	NW_017547113.1_1681.194	asp-miR-184-3p	TGTACGGAGAACTGATAAGGGCT	23	G>T	5	0.5	0.91		Other isomiRs
1019	Known	mature	isomiR	NW_017547113.1:1014078..1014106	NW_017547113.1_1681	NW_017547113.1_1681.195	asp-miR-184-3p	TGGACAGAGAACTGATAAGG	20	G>A	5	0.5	0.91		Other isomiRs
1020	Known	mature	isomiR	NW_017547113.1:1014078..1014106	NW_017547113.1_1681	NW_017547113.1_1681.196	asp-miR-184-3p	TGGACGGAGAACTGATAAA	19	G>A	5	0.5	0.91		Other isomiRs
1021	Known	mature	isomiR	NW_017547113.1:1014078..1014106	NW_017547113.1_1681	NW_017547113.1_1681.197	asp-miR-184-3p	TGGACGGATAACTGATAAGGG	21	G>T	5	0.5	0.91		Other isomiRs
1022	Known	mature	isomiR	NW_017547113.1:1014078..1014106	NW_017547113.1_1681	NW_017547113.1_1681.198	asp-miR-184-3p	TGCACGGAGAACTGATAAG	19	G>C	5	0.5	0.91		Other isomiRs
1023	Known	mature	isomiR	NW_017547113.1:1014078..1014106	NW_017547113.1_1681	NW_017547113.1_1681.199	asp-miR-184-3p	CTGGACGGAGAACTGATAAGGG	22	no	5	0.5	0.91		Other isomiRs
1024	Known	mature	miRNA	NW_017547115.1:1766394..1766421	NW_017547115.1_2104	NW_017547115.1_2104	asp-mir-8-3p	TAATACTGTCAGGTAATGAT	20	no	8833	881.35	1606.14		Mature miRNA
1025	Known	mature	isomiR	NW_017547115.1:1766394..1766421	NW_017547115.1_2104	NW_017547115.1_2104.1	asp-mir-8-3p	AATACTGTCAGGTAATGATG	20	no	43	4.29	7.82		Most abundant isomiR
1026	Known	mature	isomiR	NW_017547115.1:1766394..1766421	NW_017547115.1_2104	NW_017547115.1_2104.2	asp-mir-8-3p	ATACTGTCAGGTAATGATGT	20	no	23	2.29	4.18		Other isomiRs
1027	Known	mature	isomiR	NW_017547115.1:1766394..1766421	NW_017547115.1_2104	NW_017547115.1_2104.3	asp-mir-8-3p	CTAATACTGTCAGGTAATGA	20	no	11	1.1	2		Other isomiRs
1028	Known	mature	isomiR	NW_017547115.1:1766394..1766421	NW_017547115.1_2104	NW_017547115.1_2104.4	asp-mir-8-3p	TAATACTGTCCGGTAATGAT	20	A>C	1413	140.99	256.93		Other isomiRs
1029	Known	mature	isomiR	NW_017547115.1:1766394..1766421	NW_017547115.1_2104	NW_017547115.1_2104.5	asp-mir-8-3p	TAATACTGTCAGGTAATGATGT	22	no	1096	109.36	199.29		Other isomiRs
1030	Known	mature	isomiR	NW_017547115.1:1766394..1766421	NW_017547115.1_2104	NW_017547115.1_2104.6	asp-mir-8-3p	AATACTGTCAGGTAATGAT	19	no	623	62.16	113.28		Other isomiRs
1031	Known	mature	isomiR	NW_017547115.1:1766394..1766421	NW_017547115.1_2104	NW_017547115.1_2104.7	asp-mir-8-3p	TAATACTGTCAGGTAATGATG	21	no	439	43.8	79.83		Other isomiRs
1032	Known	mature	isomiR	NW_017547115.1:1766394..1766421	NW_017547115.1_2104	NW_017547115.1_2104.8	asp-mir-8-3p	TAATACTGTCAGGTAATGA	19	no	412	41.11	74.92		Other isomiRs
1033	Known	mature	isomiR	NW_017547115.1:1766394..1766421	NW_017547115.1_2104	NW_017547115.1_2104.9	asp-mir-8-3p	TACTGTCAGGTAATGAT	17	no	387	38.61	70.37		Other isomiRs
1034	Known	mature	isomiR	NW_017547115.1:1766394..1766421	NW_017547115.1_2104	NW_017547115.1_2104.10	asp-mir-8-3p	TAATCCTGTCAGGTAATGAT	20	A>C	318	31.73	57.82		Other isomiRs
1035	Known	mature	isomiR	NW_017547115.1:1766394..1766421	NW_017547115.1_2104	NW_017547115.1_2104.11	asp-mir-8-3p	ATACTGTCAGGTAATGAT	18	no	258	25.74	46.91		Other isomiRs
1036	Known	mature	isomiR	NW_017547115.1:1766394..1766421	NW_017547115.1_2104	NW_017547115.1_2104.12	asp-mir-8-3p	TTATACTGTCAGGTAATGAT	20	A>T	243	24.25	44.19		Other isomiRs
1037	Known	mature	isomiR	NW_017547115.1:1766394..1766421	NW_017547115.1_2104	NW_017547115.1_2104.13	asp-mir-8-3p	AATACTGTCCGGTAATGAT	19	A>C	218	21.75	39.64		Other isomiRs
1038	Known	mature	isomiR	NW_017547115.1:1766394..1766421	NW_017547115.1_2104	NW_017547115.1_2104.14	asp-mir-8-3p	TAATACTGTCAGGTAATG	18	no	209	20.85	38		Other isomiRs
1039	Known	mature	isomiR	NW_017547115.1:1766394..1766421	NW_017547115.1_2104	NW_017547115.1_2104.15	asp-mir-8-3p	TAATACTGTCAGGTAATGATGTA	23	no	193	19.26	35.09		Other isomiRs
1040	Known	mature	isomiR	NW_017547115.1:1766394..1766421	NW_017547115.1_2104	NW_017547115.1_2104.16	asp-mir-8-3p	TAATAATGTCAGGTAATGAT	20	C>A	183	18.26	33.28		Other isomiRs
1041	Known	mature	isomiR	NW_017547115.1:1766394..1766421	NW_017547115.1_2104	NW_017547115.1_2104.17	asp-mir-8-3p	TAATACTGTCCGGTAATGATGT	22	A>C	180	17.96	32.73		Other isomiRs
1042	Known	mature	isomiR	NW_017547115.1:1766394..1766421	NW_017547115.1_2104	NW_017547115.1_2104.18	asp-mir-8-3p	CTAATACTGTCAGGTAATGAT	21	no	151	15.07	27.46		Other isomiRs
1043	Known	mature	isomiR	NW_017547115.1:1766394..1766421	NW_017547115.1_2104	NW_017547115.1_2104.19	asp-mir-8-3p	AATCCTGTCAGGTAATGAT	19	A>C	106	10.58	19.27		Other isomiRs
1044	Known	mature	isomiR	NW_017547115.1:1766394..1766421	NW_017547115.1_2104	NW_017547115.1_2104.20	asp-mir-8-3p	TACTGTCCGGTAATGAT	17	A>C	104	10.38	18.91		Other isomiRs
1045	Known	mature	isomiR	NW_017547115.1:1766394..1766421	NW_017547115.1_2104	NW_017547115.1_2104.21	asp-mir-8-3p	TAATACTGTCCGGTAATGATG	21	A>C	80	7.98	14.55		Other isomiRs
1046	Known	mature	isomiR	NW_017547115.1:1766394..1766421	NW_017547115.1_2104	NW_017547115.1_2104.22	asp-mir-8-3p	TCCTGTCAGGTAATGAT	17	A>C	75	7.48	13.64		Other isomiRs
1047	Known	mature	isomiR	NW_017547115.1:1766394..1766421	NW_017547115.1_2104	NW_017547115.1_2104.23	asp-mir-8-3p	ATACTGTCCGGTAATGAT	18	A>C	75	7.48	13.64		Other isomiRs
1048	Known	mature	isomiR	NW_017547115.1:1766394..1766421	NW_017547115.1_2104	NW_017547115.1_2104.24	asp-mir-8-3p	TAATACTGTCAGGTAAT	17	no	63	6.29	11.46		Other isomiRs
1049	Known	mature	isomiR	NW_017547115.1:1766394..1766421	NW_017547115.1_2104	NW_017547115.1_2104.25	asp-mir-8-3p	ACTGTCAGGTAATGAT	16	no	62	6.19	11.27		Other isomiRs
1050	Known	mature	isomiR	NW_017547115.1:1766394..1766421	NW_017547115.1_2104	NW_017547115.1_2104.26	asp-mir-8-3p	AATACTGTCAGGTAATGATGT	21	no	59	5.89	10.73		Other isomiRs
1051	Known	mature	isomiR	NW_017547115.1:1766394..1766421	NW_017547115.1_2104	NW_017547115.1_2104.27	asp-mir-8-3p	TAATACTGTCCGGTAATGA	19	A>C	52	5.19	9.46		Other isomiRs
1052	Known	mature	isomiR	NW_017547115.1:1766394..1766421	NW_017547115.1_2104	NW_017547115.1_2104.28	asp-mir-8-3p	CTGTCAGGTAATGAT	15	no	51	5.09	9.27		Other isomiRs
1053	Known	mature	isomiR	NW_017547115.1:1766394..1766421	NW_017547115.1_2104	NW_017547115.1_2104.29	asp-mir-8-3p	TAATACTGTCAGGTAA	16	no	49	4.89	8.91		Other isomiRs
1054	Known	mature	isomiR	NW_017547115.1:1766394..1766421	NW_017547115.1_2104	NW_017547115.1_2104.30	asp-mir-8-3p	AATGCTGTCAGGTAATGAT	19	A>G	47	4.69	8.55		Other isomiRs
1055	Known	mature	isomiR	NW_017547115.1:1766394..1766421	NW_017547115.1_2104	NW_017547115.1_2104.31	asp-mir-8-3p	TACTGTCAGGTAATGATGT	19	no	45	4.49	8.18		Other isomiRs
1056	Known	mature	isomiR	NW_017547115.1:1766394..1766421	NW_017547115.1_2104	NW_017547115.1_2104.32	asp-mir-8-3p	TAATACTGTCAGGGAATGAT	20	T>G	43	4.29	7.82		Other isomiRs
1057	Known	mature	isomiR	NW_017547115.1:1766394..1766421	NW_017547115.1_2104	NW_017547115.1_2104.33	asp-mir-8-3p	ATCCTGTCAGGTAATGAT	18	A>C	36	3.59	6.55		Other isomiRs
1058	Known	mature	isomiR	NW_017547115.1:1766394..1766421	NW_017547115.1_2104	NW_017547115.1_2104.34	asp-mir-8-3p	TAATACAGTCAGGTAATGAT	20	T>A	35	3.49	6.36		Other isomiRs
1059	Known	mature	isomiR	NW_017547115.1:1766394..1766421	NW_017547115.1_2104	NW_017547115.1_2104.35	asp-mir-8-3p	TAATAATGTCAGGTAATGATGT	22	C>A	32	3.19	5.82		Other isomiRs
1060	Known	mature	isomiR	NW_017547115.1:1766394..1766421	NW_017547115.1_2104	NW_017547115.1_2104.36	asp-mir-8-3p	TAATACTGTCCGGTAATG	18	A>C	32	3.19	5.82		Other isomiRs
1061	Known	mature	isomiR	NW_017547115.1:1766394..1766421	NW_017547115.1_2104	NW_017547115.1_2104.37	asp-mir-8-3p	TAATCCTGTCAGGTAATGATGT	22	A>C	32	3.19	5.82		Other isomiRs
1062	Known	mature	isomiR	NW_017547115.1:1766394..1766421	NW_017547115.1_2104	NW_017547115.1_2104.38	asp-mir-8-3p	AATTCTGTCAGGTAATGAT	19	A>T	30	2.99	5.46		Other isomiRs
1063	Known	mature	isomiR	NW_017547115.1:1766394..1766421	NW_017547115.1_2104	NW_017547115.1_2104.39	asp-mir-8-3p	TAATACTGTCAGGTAATGAG	20	T>G	30	2.99	5.46		Other isomiRs
1064	Known	mature	isomiR	NW_017547115.1:1766394..1766421	NW_017547115.1_2104	NW_017547115.1_2104.40	asp-mir-8-3p	TAATACTCTCAGGTAATGAT	20	G>C	30	2.99	5.46		Other isomiRs
1065	Known	mature	isomiR	NW_017547115.1:1766394..1766421	NW_017547115.1_2104	NW_017547115.1_2104.41	asp-mir-8-3p	TAATACTGTCCGGTAATGATGTA	23	A>C	30	2.99	5.46		Other isomiRs
1066	Known	mature	isomiR	NW_017547115.1:1766394..1766421	NW_017547115.1_2104	NW_017547115.1_2104.42	asp-mir-8-3p	TAATACTGTCAGGTAAAGATGT	22	T>A	30	2.99	5.46	cqu-miR-8-3p	isomiRs matching miRBase miRNAs
1067	Known	mature	isomiR	NW_017547115.1:1766394..1766421	NW_017547115.1_2104	NW_017547115.1_2104.43	asp-mir-8-3p	TAATATTGTCAGGTAATGAT	20	C>T	30	2.99	5.46		Other isomiRs
1068	Known	mature	isomiR	NW_017547115.1:1766394..1766421	NW_017547115.1_2104	NW_017547115.1_2104.44	asp-mir-8-3p	AATACTGTCCGGTAATGATGT	21	A>C	28	2.79	5.09		Other isomiRs
1069	Known	mature	isomiR	NW_017547115.1:1766394..1766421	NW_017547115.1_2104	NW_017547115.1_2104.45	asp-mir-8-3p	TAATACTGTCAGGTA	15	no	27	2.69	4.91		Other isomiRs
1070	Known	mature	isomiR	NW_017547115.1:1766394..1766421	NW_017547115.1_2104	NW_017547115.1_2104.46	asp-mir-8-3p	TAATACTGGCAGGTAATGAT	20	T>G	26	2.59	4.73		Other isomiRs
1071	Known	mature	isomiR	NW_017547115.1:1766394..1766421	NW_017547115.1_2104	NW_017547115.1_2104.47	asp-mir-8-3p	TTATACTGTCAGGTAATGA	19	A>T	26	2.59	4.73		Other isomiRs
1072	Known	mature	isomiR	NW_017547115.1:1766394..1766421	NW_017547115.1_2104	NW_017547115.1_2104.48	asp-mir-8-3p	TACTGTCAGGTAATGATG	18	no	25	2.49	4.55		Other isomiRs
1073	Known	mature	isomiR	NW_017547115.1:1766394..1766421	NW_017547115.1_2104	NW_017547115.1_2104.49	asp-mir-8-3p	TACTGTCAGGTAATGA	16	no	25	2.49	4.55		Other isomiRs
1074	Known	mature	isomiR	NW_017547115.1:1766394..1766421	NW_017547115.1_2104	NW_017547115.1_2104.50	asp-mir-8-3p	AATACTGTCAGGTAATGA	18	no	25	2.49	4.55		Other isomiRs
1075	Known	mature	isomiR	NW_017547115.1:1766394..1766421	NW_017547115.1_2104	NW_017547115.1_2104.51	asp-mir-8-3p	TGCTGTCAGGTAATGAT	17	A>G	24	2.39	4.36		Other isomiRs
1076	Known	mature	isomiR	NW_017547115.1:1766394..1766421	NW_017547115.1_2104	NW_017547115.1_2104.52	asp-mir-8-3p	TAATACTGTCAGGAAATGAT	20	T>A	24	2.39	4.36		Other isomiRs
1077	Known	mature	isomiR	NW_017547115.1:1766394..1766421	NW_017547115.1_2104	NW_017547115.1_2104.53	asp-mir-8-3p	TAATACTGTCAGGTAACGAT	20	T>C	24	2.39	4.36		Other isomiRs
1078	Known	mature	isomiR	NW_017547115.1:1766394..1766421	NW_017547115.1_2104	NW_017547115.1_2104.54	asp-mir-8-3p	TTATACTGTCAGGTAATGATGT	22	A>T	24	2.39	4.36		Other isomiRs
1079	Known	mature	isomiR	NW_017547115.1:1766394..1766421	NW_017547115.1_2104	NW_017547115.1_2104.55	asp-mir-8-3p	ATTCTGTCAGGTAATGAT	18	A>T	23	2.29	4.18		Other isomiRs
1080	Known	mature	isomiR	NW_017547115.1:1766394..1766421	NW_017547115.1_2104	NW_017547115.1_2104.56	asp-mir-8-3p	TAATACTGACAGGTAATGAT	20	T>A	23	2.29	4.18		Other isomiRs
1081	Known	mature	isomiR	NW_017547115.1:1766394..1766421	NW_017547115.1_2104	NW_017547115.1_2104.57	asp-mir-8-3p	ATACTGTCAGGTAATGATG	19	no	22	2.2	4		Other isomiRs
1082	Known	mature	isomiR	NW_017547115.1:1766394..1766421	NW_017547115.1_2104	NW_017547115.1_2104.58	asp-mir-8-3p	TAATACTGTCATGTAATGAT	20	G>T	22	2.2	4		Other isomiRs
1083	Known	mature	isomiR	NW_017547115.1:1766394..1766421	NW_017547115.1_2104	NW_017547115.1_2104.59	asp-mir-8-3p	ATGCTGTCAGGTAATGAT	18	A>G	21	2.1	3.82		Other isomiRs
1084	Known	mature	isomiR	NW_017547115.1:1766394..1766421	NW_017547115.1_2104	NW_017547115.1_2104.60	asp-mir-8-3p	TAATAATGTCAGGTAATGATG	21	C>A	21	2.1	3.82		Other isomiRs
1085	Known	mature	isomiR	NW_017547115.1:1766394..1766421	NW_017547115.1_2104	NW_017547115.1_2104.61	asp-mir-8-3p	TAATACTGTCCGGTAAT	17	A>C	21	2.1	3.82		Other isomiRs
1086	Known	mature	isomiR	NW_017547115.1:1766394..1766421	NW_017547115.1_2104	NW_017547115.1_2104.62	asp-mir-8-3p	ATACTGTCAGGTAATGA	17	no	20	2	3.64		Other isomiRs
1087	Known	mature	isomiR	NW_017547115.1:1766394..1766421	NW_017547115.1_2104	NW_017547115.1_2104.63	asp-mir-8-3p	AATACTGTCAGGTAATG	17	no	20	2	3.64		Other isomiRs
1088	Known	mature	isomiR	NW_017547115.1:1766394..1766421	NW_017547115.1_2104	NW_017547115.1_2104.64	asp-mir-8-3p	TAGTACTGTCAGGTAATGAT	20	A>G	20	2	3.64		Other isomiRs
1089	Known	mature	isomiR	NW_017547115.1:1766394..1766421	NW_017547115.1_2104	NW_017547115.1_2104.65	asp-mir-8-3p	TAATACTGTCAGTTAATGAT	20	G>T	20	2	3.64		Other isomiRs
1090	Known	mature	isomiR	NW_017547115.1:1766394..1766421	NW_017547115.1_2104	NW_017547115.1_2104.66	asp-mir-8-3p	TAATACTGTCAGCTAATGAT	20	G>C	20	2	3.64		Other isomiRs
1091	Known	mature	isomiR	NW_017547115.1:1766394..1766421	NW_017547115.1_2104	NW_017547115.1_2104.67	asp-mir-8-3p	TAATACTGTCAGGTACTGAT	20	A>C	19	1.9	3.45		Other isomiRs
1092	Known	mature	isomiR	NW_017547115.1:1766394..1766421	NW_017547115.1_2104	NW_017547115.1_2104.68	asp-mir-8-3p	TAATAGTGTCAGGTAATGAT	20	C>G	18	1.8	3.27		Other isomiRs
1093	Known	mature	isomiR	NW_017547115.1:1766394..1766421	NW_017547115.1_2104	NW_017547115.1_2104.69	asp-mir-8-3p	AATCCTGTCAGGTAATGATGT	21	A>C	17	1.7	3.09		Other isomiRs
1094	Known	mature	isomiR	NW_017547115.1:1766394..1766421	NW_017547115.1_2104	NW_017547115.1_2104.70	asp-mir-8-3p	TAATCCTGTCAGGTAATGATG	21	A>C	17	1.7	3.09		Other isomiRs
1095	Known	mature	isomiR	NW_017547115.1:1766394..1766421	NW_017547115.1_2104	NW_017547115.1_2104.71	asp-mir-8-3p	TAATACTGTCAGGTAATCAT	20	G>C	17	1.7	3.09		Other isomiRs
1096	Known	mature	isomiR	NW_017547115.1:1766394..1766421	NW_017547115.1_2104	NW_017547115.1_2104.72	asp-mir-8-3p	AATAATGTCAGGTAATGAT	19	C>A	16	1.6	2.91		Other isomiRs
1097	Known	mature	isomiR	NW_017547115.1:1766394..1766421	NW_017547115.1_2104	NW_017547115.1_2104.73	asp-mir-8-3p	TAATACTGTCCGGTAA	16	A>C	16	1.6	2.91		Other isomiRs
1098	Known	mature	isomiR	NW_017547115.1:1766394..1766421	NW_017547115.1_2104	NW_017547115.1_2104.74	asp-mir-8-3p	TAATACTGCCAGGTAATGAT	20	T>C	16	1.6	2.91		Other isomiRs
1099	Known	mature	isomiR	NW_017547115.1:1766394..1766421	NW_017547115.1_2104	NW_017547115.1_2104.75	asp-mir-8-3p	TAATACTGTCAGGTAATGATGTC	23	A>C	15	1.5	2.73	api-miR-8	isomiRs matching miRBase miRNAs
1100	Known	mature	isomiR	NW_017547115.1:1766394..1766421	NW_017547115.1_2104	NW_017547115.1_2104.76	asp-mir-8-3p	TAATACTTTCAGGTAATGAT	20	G>T	15	1.5	2.73		Other isomiRs
1101	Known	mature	isomiR	NW_017547115.1:1766394..1766421	NW_017547115.1_2104	NW_017547115.1_2104.77	asp-mir-8-3p	TATTACTGTCAGGTAATGAT	20	A>T	15	1.5	2.73		Other isomiRs
1102	Known	mature	isomiR	NW_017547115.1:1766394..1766421	NW_017547115.1_2104	NW_017547115.1_2104.78	asp-mir-8-3p	ACTGTCCGGTAATGAT	16	A>C	14	1.4	2.55		Other isomiRs
1103	Known	mature	isomiR	NW_017547115.1:1766394..1766421	NW_017547115.1_2104	NW_017547115.1_2104.79	asp-mir-8-3p	ATTACTGTCAGGTAATGAT	19	A>T	14	1.4	2.55		Other isomiRs
1104	Known	mature	isomiR	NW_017547115.1:1766394..1766421	NW_017547115.1_2104	NW_017547115.1_2104.80	asp-mir-8-3p	TAATACTGTCAGGTAATGAGGT	22	T>G	13	1.3	2.36		Other isomiRs
1105	Known	mature	isomiR	NW_017547115.1:1766394..1766421	NW_017547115.1_2104	NW_017547115.1_2104.81	asp-mir-8-3p	TAATACCGTCAGGTAATGAT	20	T>C	13	1.3	2.36		Other isomiRs
1106	Known	mature	isomiR	NW_017547115.1:1766394..1766421	NW_017547115.1_2104	NW_017547115.1_2104.82	asp-mir-8-3p	TTCTGTCAGGTAATGAT	17	A>T	12	1.2	2.18		Other isomiRs
1107	Known	mature	isomiR	NW_017547115.1:1766394..1766421	NW_017547115.1_2104	NW_017547115.1_2104.83	asp-mir-8-3p	TACTGTCAGGTAATG	15	no	12	1.2	2.18		Other isomiRs
1108	Known	mature	isomiR	NW_017547115.1:1766394..1766421	NW_017547115.1_2104	NW_017547115.1_2104.84	asp-mir-8-3p	TCCTGTCAGGTAATGATGT	19	A>C	12	1.2	2.18		Other isomiRs
1109	Known	mature	isomiR	NW_017547115.1:1766394..1766421	NW_017547115.1_2104	NW_017547115.1_2104.85	asp-mir-8-3p	ATACTGTCAGGTAATG	16	no	12	1.2	2.18		Other isomiRs
1110	Known	mature	isomiR	NW_017547115.1:1766394..1766421	NW_017547115.1_2104	NW_017547115.1_2104.86	asp-mir-8-3p	AATACTGTCAGGTAA	15	no	12	1.2	2.18		Other isomiRs
1111	Known	mature	isomiR	NW_017547115.1:1766394..1766421	NW_017547115.1_2104	NW_017547115.1_2104.87	asp-mir-8-3p	TAATACTGTCAGGTAATGCT	20	A>C	12	1.2	2.18		Other isomiRs
1112	Known	mature	isomiR	NW_017547115.1:1766394..1766421	NW_017547115.1_2104	NW_017547115.1_2104.88	asp-mir-8-3p	CTGTCCGGTAATGAT	15	A>C	11	1.1	2		Other isomiRs
1113	Known	mature	isomiR	NW_017547115.1:1766394..1766421	NW_017547115.1_2104	NW_017547115.1_2104.89	asp-mir-8-3p	TACTGTCAGTTAATGAT	17	G>T	11	1.1	2		Other isomiRs
1114	Known	mature	isomiR	NW_017547115.1:1766394..1766421	NW_017547115.1_2104	NW_017547115.1_2104.90	asp-mir-8-3p	AATACTGTCAGGGAATGAT	19	T>G	11	1.1	2		Other isomiRs
1115	Known	mature	isomiR	NW_017547115.1:1766394..1766421	NW_017547115.1_2104	NW_017547115.1_2104.91	asp-mir-8-3p	AATCCTGTCAGGTAATGATG	20	A>C	11	1.1	2		Other isomiRs
1116	Known	mature	isomiR	NW_017547115.1:1766394..1766421	NW_017547115.1_2104	NW_017547115.1_2104.92	asp-mir-8-3p	TAATAATGTCAGGTAATGA	19	C>A	11	1.1	2		Other isomiRs
1117	Known	mature	isomiR	NW_017547115.1:1766394..1766421	NW_017547115.1_2104	NW_017547115.1_2104.93	asp-mir-8-3p	TTATACTGTCAGGTAATGATG	21	A>T	11	1.1	2		Other isomiRs
1118	Known	mature	isomiR	NW_017547115.1:1766394..1766421	NW_017547115.1_2104	NW_017547115.1_2104.94	asp-mir-8-3p	ATTCCTGTCAGGTAATGAT	19	ATTC	10	1	1.82		Other isomiRs
1119	Known	mature	isomiR	NW_017547115.1:1766394..1766421	NW_017547115.1_2104	NW_017547115.1_2104.95	asp-mir-8-3p	ACTGTCAGGTAATGA	15	no	10	1	1.82		Other isomiRs
1120	Known	mature	isomiR	NW_017547115.1:1766394..1766421	NW_017547115.1_2104	NW_017547115.1_2104.96	asp-mir-8-3p	CCTGTCAGGTAATGAT	16	A>C	10	1	1.82		Other isomiRs
1121	Known	mature	isomiR	NW_017547115.1:1766394..1766421	NW_017547115.1_2104	NW_017547115.1_2104.97	asp-mir-8-3p	TACTGTCCGGTAATGATGT	19	A>C	10	1	1.82		Other isomiRs
1122	Known	mature	isomiR	NW_017547115.1:1766394..1766421	NW_017547115.1_2104	NW_017547115.1_2104.98	asp-mir-8-3p	AGTACTGTCAGGTAATGAT	19	A>G	10	1	1.82		Other isomiRs
1123	Known	mature	isomiR	NW_017547115.1:1766394..1766421	NW_017547115.1_2104	NW_017547115.1_2104.99	asp-mir-8-3p	TAATACTGTCAGGTAATGATGTT	23	A>T	10	1	1.82		Other isomiRs
1124	Known	mature	isomiR	NW_017547115.1:1766394..1766421	NW_017547115.1_2104	NW_017547115.1_2104.100	asp-mir-8-3p	TAATGCTGTCAGGTAATGAT	20	A>G	10	1	1.82		Other isomiRs
1125	Known	mature	isomiR	NW_017547115.1:1766394..1766421	NW_017547115.1_2104	NW_017547115.1_2104.101	asp-mir-8-3p	CTGTCAGGTAATGATGT	17	no	9	0.9	1.64		Other isomiRs
1126	Known	mature	isomiR	NW_017547115.1:1766394..1766421	NW_017547115.1_2104	NW_017547115.1_2104.102	asp-mir-8-3p	ATAATGTCAGGTAATGAT	18	C>A	9	0.9	1.64		Other isomiRs
1127	Known	mature	isomiR	NW_017547115.1:1766394..1766421	NW_017547115.1_2104	NW_017547115.1_2104.103	asp-mir-8-3p	AATACTGTCAGGTAAT	16	no	9	0.9	1.64		Other isomiRs
1128	Known	mature	isomiR	NW_017547115.1:1766394..1766421	NW_017547115.1_2104	NW_017547115.1_2104.104	asp-mir-8-3p	TAATACTGTCAAGTAATGAT	20	G>A	9	0.9	1.64		Other isomiRs
1129	Known	mature	isomiR	NW_017547115.1:1766394..1766421	NW_017547115.1_2104	NW_017547115.1_2104.105	asp-mir-8-3p	ACTGTCAGGTAATGATG	17	no	8	0.8	1.45		Other isomiRs
1130	Known	mature	isomiR	NW_017547115.1:1766394..1766421	NW_017547115.1_2104	NW_017547115.1_2104.106	asp-mir-8-3p	TAATGTCAGGTAATGAT	17	C>A	8	0.8	1.45		Other isomiRs
1131	Known	mature	isomiR	NW_017547115.1:1766394..1766421	NW_017547115.1_2104	NW_017547115.1_2104.107	asp-mir-8-3p	TAATACAGTCAGGTAATGATGT	22	T>A	8	0.8	1.45		Other isomiRs
1132	Known	mature	isomiR	NW_017547115.1:1766394..1766421	NW_017547115.1_2104	NW_017547115.1_2104.108	asp-mir-8-3p	TAATACTGTCAGGGAATGATGT	22	T>G	8	0.8	1.45		Other isomiRs
1133	Known	mature	isomiR	NW_017547115.1:1766394..1766421	NW_017547115.1_2104	NW_017547115.1_2104.109	asp-mir-8-3p	TAATACAGTCAGGTAATGA	19	T>A	8	0.8	1.45		Other isomiRs
1134	Known	mature	isomiR	NW_017547115.1:1766394..1766421	NW_017547115.1_2104	NW_017547115.1_2104.110	asp-mir-8-3p	TAATACTGTCAGGTAAAGAT	20	T>A	8	0.8	1.45		Other isomiRs
1135	Known	mature	isomiR	NW_017547115.1:1766394..1766421	NW_017547115.1_2104	NW_017547115.1_2104.111	asp-mir-8-3p	TAATCCTGTCAGGTAATGATGTA	23	A>C	8	0.8	1.45		Other isomiRs
1136	Known	mature	isomiR	NW_017547115.1:1766394..1766421	NW_017547115.1_2104	NW_017547115.1_2104.112	asp-mir-8-3p	TGTCAGGTAATGATGT	16	no	7	0.7	1.27		Other isomiRs
1137	Known	mature	isomiR	NW_017547115.1:1766394..1766421	NW_017547115.1_2104	NW_017547115.1_2104.113	asp-mir-8-3p	ATACTGTCAGGTAAT	15	no	7	0.7	1.27		Other isomiRs
1138	Known	mature	isomiR	NW_017547115.1:1766394..1766421	NW_017547115.1_2104	NW_017547115.1_2104.114	asp-mir-8-3p	ATACTGTCCGGTAATGATGT	20	A>C	7	0.7	1.27		Other isomiRs
1139	Known	mature	isomiR	NW_017547115.1:1766394..1766421	NW_017547115.1_2104	NW_017547115.1_2104.115	asp-mir-8-3p	AATACTGTCAGGTAATGATGTA	22	no	7	0.7	1.27		Other isomiRs
1140	Known	mature	isomiR	NW_017547115.1:1766394..1766421	NW_017547115.1_2104	NW_017547115.1_2104.116	asp-mir-8-3p	AATACTGGCAGGTAATGAT	19	T>G	7	0.7	1.27		Other isomiRs
1141	Known	mature	isomiR	NW_017547115.1:1766394..1766421	NW_017547115.1_2104	NW_017547115.1_2104.117	asp-mir-8-3p	TAATACTATCAGGTAATGAT	20	G>A	7	0.7	1.27		Other isomiRs
1142	Known	mature	isomiR	NW_017547115.1:1766394..1766421	NW_017547115.1_2104	NW_017547115.1_2104.118	asp-mir-8-3p	TAATACTGTCAGGTACTG	18	A>C	7	0.7	1.27		Other isomiRs
1143	Known	mature	isomiR	NW_017547115.1:1766394..1766421	NW_017547115.1_2104	NW_017547115.1_2104.119	asp-mir-8-3p	TAATCCTGTCAGGTAATGA	19	A>C	7	0.7	1.27		Other isomiRs
1144	Known	mature	isomiR	NW_017547115.1:1766394..1766421	NW_017547115.1_2104	NW_017547115.1_2104.120	asp-mir-8-3p	TAATACTGTGAGGTAATGAT	20	C>G	7	0.7	1.27		Other isomiRs
1145	Known	mature	isomiR	NW_017547115.1:1766394..1766421	NW_017547115.1_2104	NW_017547115.1_2104.121	asp-mir-8-3p	TAATACTGTCAGGTAATTAT	20	G>T	7	0.7	1.27		Other isomiRs
1146	Known	mature	isomiR	NW_017547115.1:1766394..1766421	NW_017547115.1_2104	NW_017547115.1_2104.122	asp-mir-8-3p	TAATACTGTCGGGTAATGAT	20	A>G	7	0.7	1.27		Other isomiRs
1147	Known	mature	isomiR	NW_017547115.1:1766394..1766421	NW_017547115.1_2104	NW_017547115.1_2104.123	asp-mir-8-3p	ATTCTGTCAGGTAATGATGT	20	A>T	6	0.6	1.09		Other isomiRs
1148	Known	mature	isomiR	NW_017547115.1:1766394..1766421	NW_017547115.1_2104	NW_017547115.1_2104.124	asp-mir-8-3p	ATACTGTCCGGTAATGA	17	A>C	6	0.6	1.09		Other isomiRs
1149	Known	mature	isomiR	NW_017547115.1:1766394..1766421	NW_017547115.1_2104	NW_017547115.1_2104.125	asp-mir-8-3p	ATACTGTCAGGGAATGAT	18	T>G	6	0.6	1.09		Other isomiRs
1150	Known	mature	isomiR	NW_017547115.1:1766394..1766421	NW_017547115.1_2104	NW_017547115.1_2104.126	asp-mir-8-3p	AATACTGTCAGCTAATGAT	19	G>C	6	0.6	1.09		Other isomiRs
1151	Known	mature	isomiR	NW_017547115.1:1766394..1766421	NW_017547115.1_2104	NW_017547115.1_2104.127	asp-mir-8-3p	AATGCTGTCAGGTAATGATGT	21	A>G	6	0.6	1.09		Other isomiRs
1152	Known	mature	isomiR	NW_017547115.1:1766394..1766421	NW_017547115.1_2104	NW_017547115.1_2104.128	asp-mir-8-3p	TAATACTGTCAGATAATGAT	20	G>A	6	0.6	1.09		Other isomiRs
1153	Known	mature	isomiR	NW_017547115.1:1766394..1766421	NW_017547115.1_2104	NW_017547115.1_2104.129	asp-mir-8-3p	TAATACGGTCAGGTAATGAT	20	T>G	6	0.6	1.09		Other isomiRs
1154	Known	mature	isomiR	NW_017547115.1:1766394..1766421	NW_017547115.1_2104	NW_017547115.1_2104.130	asp-mir-8-3p	TAATACTGTAAGGTAATGAT	20	C>A	6	0.6	1.09		Other isomiRs
1155	Known	mature	isomiR	NW_017547115.1:1766394..1766421	NW_017547115.1_2104	NW_017547115.1_2104.131	asp-mir-8-3p	TAATATTGTCAGGTAATGATG	21	C>T	6	0.6	1.09		Other isomiRs
1156	Known	mature	isomiR	NW_017547115.1:1766394..1766421	NW_017547115.1_2104	NW_017547115.1_2104.132	asp-mir-8-3p	TAATACTCTCAGGTAATGATGT	22	G>C	6	0.6	1.09		Other isomiRs
1157	Known	mature	isomiR	NW_017547115.1:1766394..1766421	NW_017547115.1_2104	NW_017547115.1_2104.133	asp-mir-8-3p	TAATACTGTCAGGTAAGGAT	20	T>G	6	0.6	1.09		Other isomiRs
1158	Known	mature	isomiR	NW_017547115.1:1766394..1766421	NW_017547115.1_2104	NW_017547115.1_2104.134	asp-mir-8-3p	TAATACTGTCAGGTAAGAT	19	GAT	6	0.6	1.09		Other isomiRs
1159	Known	mature	isomiR	NW_017547115.1:1766394..1766421	NW_017547115.1_2104	NW_017547115.1_2104.135	asp-mir-8-3p	TAATACTGTCAGGTAATGAGG	21	T>G	6	0.6	1.09		Other isomiRs
1160	Known	mature	isomiR	NW_017547115.1:1766394..1766421	NW_017547115.1_2104	NW_017547115.1_2104.136	asp-mir-8-3p	TAATAATGTCAGGTAATG	18	C>A	6	0.6	1.09		Other isomiRs
1161	Known	mature	isomiR	NW_017547115.1:1766394..1766421	NW_017547115.1_2104	NW_017547115.1_2104.137	asp-mir-8-3p	TAATACTGACAGGTAATGATGT	22	T>A	6	0.6	1.09		Other isomiRs
1162	Known	mature	isomiR	NW_017547115.1:1766394..1766421	NW_017547115.1_2104	NW_017547115.1_2104.138	asp-mir-8-3p	TAATACTGTCAGGCAATGAT	20	T>C	6	0.6	1.09		Other isomiRs
1163	Known	mature	isomiR	NW_017547115.1:1766394..1766421	NW_017547115.1_2104	NW_017547115.1_2104.139	asp-mir-8-3p	TAATACTGTCAGGTAATGATGTAA	24	C>A	6	0.6	1.09		Other isomiRs
1164	Known	mature	isomiR	NW_017547115.1:1766394..1766421	NW_017547115.1_2104	NW_017547115.1_2104.140	asp-mir-8-3p	TAATACTGTCAGGTAATGCTGT	22	A>C	6	0.6	1.09		Other isomiRs
1165	Known	mature	isomiR	NW_017547115.1:1766394..1766421	NW_017547115.1_2104	NW_017547115.1_2104.141	asp-mir-8-3p	ACTGTCAGGTAATGATGT	18	no	5	0.5	0.91		Other isomiRs
1166	Known	mature	isomiR	NW_017547115.1:1766394..1766421	NW_017547115.1_2104	NW_017547115.1_2104.142	asp-mir-8-3p	ACTGTCAGTTAATGAT	16	G>T	5	0.5	0.91		Other isomiRs
1167	Known	mature	isomiR	NW_017547115.1:1766394..1766421	NW_017547115.1_2104	NW_017547115.1_2104.143	asp-mir-8-3p	TACTGTCCGGTAATGATG	18	A>C	5	0.5	0.91		Other isomiRs
1168	Known	mature	isomiR	NW_017547115.1:1766394..1766421	NW_017547115.1_2104	NW_017547115.1_2104.144	asp-mir-8-3p	TCCTGTCAGGTAATGA	16	A>C	5	0.5	0.91		Other isomiRs
1169	Known	mature	isomiR	NW_017547115.1:1766394..1766421	NW_017547115.1_2104	NW_017547115.1_2104.145	asp-mir-8-3p	TACTGTCCGGTAATG	15	A>C	5	0.5	0.91		Other isomiRs
1170	Known	mature	isomiR	NW_017547115.1:1766394..1766421	NW_017547115.1_2104	NW_017547115.1_2104.146	asp-mir-8-3p	TCCTGTCAGGTAATGATG	18	A>C	5	0.5	0.91		Other isomiRs
1171	Known	mature	isomiR	NW_017547115.1:1766394..1766421	NW_017547115.1_2104	NW_017547115.1_2104.147	asp-mir-8-3p	AATACTGTCAGTTAATGAT	19	G>T	5	0.5	0.91		Other isomiRs
1172	Known	mature	isomiR	NW_017547115.1:1766394..1766421	NW_017547115.1_2104	NW_017547115.1_2104.148	asp-mir-8-3p	AATACTGACAGGTAATGAT	19	T>A	5	0.5	0.91		Other isomiRs
1173	Known	mature	isomiR	NW_017547115.1:1766394..1766421	NW_017547115.1_2104	NW_017547115.1_2104.149	asp-mir-8-3p	TTATACTGTCAGGTAATG	18	A>T	5	0.5	0.91		Other isomiRs
1174	Known	mature	isomiR	NW_017547115.1:1766394..1766421	NW_017547115.1_2104	NW_017547115.1_2104.150	asp-mir-8-3p	TAATACTGTCCGGTA	15	A>C	5	0.5	0.91		Other isomiRs
1175	Known	mature	isomiR	NW_017547115.1:1766394..1766421	NW_017547115.1_2104	NW_017547115.1_2104.151	asp-mir-8-3p	TAATAATGTCAGGTAATGATGTA	23	C>A	5	0.5	0.91		Other isomiRs
1176	Known	mature	isomiR	NW_017547115.1:1766394..1766421	NW_017547115.1_2104	NW_017547115.1_2104.152	asp-mir-8-3p	TAATACTGTCTGGTAATGAT	20	A>T	5	0.5	0.91		Other isomiRs
1177	Known	mature	isomiR	NW_017547115.1:1766394..1766421	NW_017547115.1_2104	NW_017547115.1_2104.153	asp-mir-8-3p	TAATACTGTCAGGAAATGATGT	22	T>A	5	0.5	0.91		Other isomiRs
1178	Known	mature	isomiR	NW_017547115.1:1766394..1766421	NW_017547115.1_2104	NW_017547115.1_2104.154	asp-mir-8-3p	CTAATACTGTCAGGTAATGATG	22	no	5	0.5	0.91		Other isomiRs
1179	Novel	mature	miRNA	NW_017547116.1:7925769..7925795	NW_017547116.1_2265	NW_017547116.1_2265	asp-miR-22650-3p	GTCGGGCGTAGTTAGTACT	19	no	9	0.9	1.64		Mature miRNA
1180	Novel	mature	isomiR	NW_017547116.1:7925769..7925795	NW_017547116.1_2265	NW_017547116.1_2265.1	asp-miR-22650-3p	TCGGGCGTAGTTAGTACTT	19	no	6	0.6	1.09		Most abundant isomiR
1181	Novel	mature	isomiR	NW_017547116.1:7925769..7925795	NW_017547116.1_2265	NW_017547116.1_2265.2	asp-miR-22650-3p	GTCGGGCGTAGTTAGTA	17	no	11	1.1	2		Other isomiRs
1182	Novel	mature	isomiR	NW_017547116.1:7925769..7925795	NW_017547116.1_2265	NW_017547116.1_2265.3	asp-miR-22650-3p	ACGTCGGGCGTAGTTAGTACT	21	no	7	0.7	1.27		Other isomiRs
1183	Novel	mature	isomiR	NW_017547116.1:7925769..7925795	NW_017547116.1_2265	NW_017547116.1_2265.4	asp-miR-22650-3p	GTCGGGCGTAGTTAGTACTT	20	no	6	0.6	1.09		Other isomiRs
1184	Novel	mature	isomiR	NW_017547116.1:7925769..7925795	NW_017547116.1_2265	NW_017547116.1_2265.5	asp-miR-22650-3p	CGTCGGGCGTAGTTAGTACT	20	no	6	0.6	1.09		Other isomiRs
1185	Novel	mature	isomiR	NW_017547116.1:7925769..7925795	NW_017547116.1_2265	NW_017547116.1_2265.6	asp-miR-22650-3p	GGGCGTAGTTAGTACTT	17	no	5	0.5	0.91		Other isomiRs
1186	Novel	mature	isomiR	NW_017547136.1:599855..599882	NW_017547136.1_2925	NW_017547136.1_2925.7	asp-miR-29250-5p	AGGTCACAGGTTCGATCCCT	20	C>A	8	0.8	1.45		Other isomiRs
1187	Novel	mature	isomiR	NW_017547136.1:599855..599882	NW_017547136.1_2925	NW_017547136.1_2925.8	asp-miR-29250-5p	AGGTTCGATCCCTGTTCGG	19	TTCGG	6	0.6	1.09		Other isomiRs
1188	Novel	mature	isomiR	NW_017547136.1:603812..603839	NW_017547136.1_2925	NW_017547136.1_2925.9	asp-miR-29250-5p	AGGTCACAGGTTCGATCCCT	20	C>A	8	0.8	1.45		Other isomiRs
1189	Novel	mature	isomiR	NW_017547136.1:603812..603839	NW_017547136.1_2925	NW_017547136.1_2925.10	asp-miR-29250-5p	AGGTTCGATCCCTGTTCGG	19	TTCGG	6	0.6	1.09		Other isomiRs
1190	Novel	mature	isomiR	NW_017547139.1:273729..273754	NW_017547139.1_2946	NW_017547139.1_2946.11	asp-miR-29460-5p	GATCCTTGTGACAGCTG	17	T>G	8	0.8	1.45		Other isomiRs
1191	Known	mature	miRNA	NW_017547142.1:3651159..3651187	NW_017547142.1_3035	NW_017547142.1_3035	asp-miR-3049-3p	TCCGTCCAACTCTTTTCCGCC	21	no	71	7.08	12.91		Mature miRNA
1192	Novel	mature	isomiR	NW_017547145.1:2285462..2285490	NW_017547145.1_3172	NW_017547145.1_3172.1	asp-miR-31720-3p	TGACTAGATTTTCACTCATTC	21	no	364	36.32	66.19		Most abundant isomiR
1193	Novel	mature	isomiR	NW_017547145.1:2285462..2285490	NW_017547145.1_3172	NW_017547145.1_3172.2	asp-miR-31720-3p	TGACTAGATTTTCACTCATT	20	no	111	11.08	20.18		Other isomiRs
1194	Novel	mature	isomiR	NW_017547145.1:2285462..2285490	NW_017547145.1_3172	NW_017547145.1_3172.3	asp-miR-31720-3p	TGACTAGATTTTCACTCAT	19	no	19	1.9	3.45		Other isomiRs
1195	Novel	mature	isomiR	NW_017547145.1:2285462..2285490	NW_017547145.1_3172	NW_017547145.1_3172.4	asp-miR-31720-3p	GACTAGATTTTCACTCATTC	20	no	15	1.5	2.73		Other isomiRs
1196	Novel	mature	isomiR	NW_017547145.1:2285462..2285490	NW_017547145.1_3172	NW_017547145.1_3172.5	asp-miR-31720-3p	TGACTAGATTTTCACTAATTC	21	C>A	10	1	1.82		Other isomiRs
1197	Novel	mature	isomiR	NW_017547145.1:2285462..2285490	NW_017547145.1_3172	NW_017547145.1_3172.6	asp-miR-31720-3p	ACTAGATTTTCACTCATTC	19	no	8	0.8	1.45		Other isomiRs
1198	Novel	mature	isomiR	NW_017547145.1:2285462..2285490	NW_017547145.1_3172	NW_017547145.1_3172.7	asp-miR-31720-3p	TGACTAGATTTTCCCTCATTC	21	A>C	8	0.8	1.45		Other isomiRs
1199	Novel	mature	isomiR	NW_017547145.1:2285462..2285490	NW_017547145.1_3172	NW_017547145.1_3172.8	asp-miR-31720-3p	CTAGATTTTCACTCATTC	18	no	7	0.7	1.27		Other isomiRs
1200	Novel	mature	isomiR	NW_017547145.1:2285462..2285490	NW_017547145.1_3172	NW_017547145.1_3172.9	asp-miR-31720-3p	TGACTAGATTTTCACTCATTCA	22	no	7	0.7	1.27		Other isomiRs
1201	Novel	mature	isomiR	NW_017547145.1:2285462..2285490	NW_017547145.1_3172	NW_017547145.1_3172.10	asp-miR-31720-3p	TGACTAGATTTTCACT	16	no	7	0.7	1.27		Other isomiRs
1202	Novel	mature	isomiR	NW_017547145.1:2285462..2285490	NW_017547145.1_3172	NW_017547145.1_3172.11	asp-miR-31720-3p	GACTAGATTTTCACTCATT	19	no	6	0.6	1.09		Other isomiRs
1203	Novel	mature	isomiR	NW_017547145.1:2285462..2285490	NW_017547145.1_3172	NW_017547145.1_3172.12	asp-miR-31720-3p	TGACTAGATTTTCACTAATT	20	C>A	5	0.5	0.91		Other isomiRs
1204	Novel	mature	isomiR	NW_017547145.1:2285462..2285490	NW_017547145.1_3172	NW_017547145.1_3172.13	asp-miR-31720-3p	TGACTAGATTTTAACTCATT	20	C>A	5	0.5	0.91		Other isomiRs
1205	Novel	mature	isomiR	NW_017547161.1:1252921..1252948	NW_017547161.1_3341	NW_017547161.1_3341.14	asp-miR-33410-5p	CAGGGAATTTTTGAACAAAA	20	C>A	102	10.18	18.55		Other isomiRs
1206	Novel	mature	isomiR	NW_017547161.1:1252921..1252948	NW_017547161.1_3341	NW_017547161.1_3341.15	asp-miR-33410-5p	AGGGAATTTTTGAACAAAA	19	C>A	7	0.7	1.27		Other isomiRs
1207	Known	mature	miRNA	NW_017547161.1:912280..912309	NW_017547161.1_3192	NW_017547161.1_3192	asp-miR-263a-5p	AATGGCACTAGAAGAATTCACG	22	no	954	95.19	173.47		Mature miRNA
1208	Known	mature	isomiR	NW_017547161.1:912280..912309	NW_017547161.1_3192	NW_017547161.1_3192.1	asp-miR-263a-5p	ATGGCACTAGAAGAATTCACGG	22	no	41	4.09	7.46		Most abundant isomiR
1209	Known	mature	isomiR	NW_017547161.1:912280..912309	NW_017547161.1_3192	NW_017547161.1_3192.2	asp-miR-263a-5p	AATGGCACTAGAAGAATTCAC	21	no	752	75.03	136.74		Other isomiRs
1210	Known	mature	isomiR	NW_017547161.1:912280..912309	NW_017547161.1_3192	NW_017547161.1_3192.3	asp-miR-263a-5p	AATGGCACTAGAAGAATTCACGG	23	no	483	48.19	87.83		Other isomiRs
1211	Known	mature	isomiR	NW_017547161.1:912280..912309	NW_017547161.1_3192	NW_017547161.1_3192.4	asp-miR-263a-5p	AATGGCACTAGAAGAATTCA	20	no	170	16.96	30.91		Other isomiRs
1212	Known	mature	isomiR	NW_017547161.1:912280..912309	NW_017547161.1_3192	NW_017547161.1_3192.5	asp-miR-263a-5p	AATGGCCCTAGAAGAATTCACG	22	A>C	83	8.28	15.09		Other isomiRs
1213	Known	mature	isomiR	NW_017547161.1:912280..912309	NW_017547161.1_3192	NW_017547161.1_3192.6	asp-miR-263a-5p	ATGGCACTAGAAGAATTCACG	21	no	77	7.68	14		Other isomiRs
1214	Known	mature	isomiR	NW_017547161.1:912280..912309	NW_017547161.1_3192	NW_017547161.1_3192.7	asp-miR-263a-5p	ATGGCACTAGAAGAATTCAC	20	no	70	6.98	12.73		Other isomiRs
1215	Known	mature	isomiR	NW_017547161.1:912280..912309	NW_017547161.1_3192	NW_017547161.1_3192.8	asp-miR-263a-5p	AATGGCCCTAGAAGAATTCAC	21	A>C	64	6.39	11.64		Other isomiRs
1216	Known	mature	isomiR	NW_017547161.1:912280..912309	NW_017547161.1_3192	NW_017547161.1_3192.9	asp-miR-263a-5p	AATGGCCCTAGAAGAATTCACGG	23	A>C	56	5.59	10.18		Other isomiRs
1217	Known	mature	isomiR	NW_017547161.1:912280..912309	NW_017547161.1_3192	NW_017547161.1_3192.10	asp-miR-263a-5p	AATGGCACTAGAAGAATTC	19	no	47	4.69	8.55		Other isomiRs
1218	Known	mature	isomiR	NW_017547161.1:912280..912309	NW_017547161.1_3192	NW_017547161.1_3192.11	asp-miR-263a-5p	ATTGGCACTAGAAGAATTCACG	22	A>T	39	3.89	7.09		Other isomiRs
1219	Known	mature	isomiR	NW_017547161.1:912280..912309	NW_017547161.1_3192	NW_017547161.1_3192.12	asp-miR-263a-5p	AATGGCACTAGAAGAATT	18	no	31	3.09	5.64		Other isomiRs
1220	Known	mature	isomiR	NW_017547161.1:912280..912309	NW_017547161.1_3192	NW_017547161.1_3192.13	asp-miR-263a-5p	AATGGCACTAGAAGAATTCACGGG	24	no	30	2.99	5.46		Other isomiRs
1221	Known	mature	isomiR	NW_017547161.1:912280..912309	NW_017547161.1_3192	NW_017547161.1_3192.14	asp-miR-263a-5p	ATTGGCACTAGAAGAATTCAC	21	A>T	28	2.79	5.09		Other isomiRs
1222	Known	mature	isomiR	NW_017547161.1:912280..912309	NW_017547161.1_3192	NW_017547161.1_3192.15	asp-miR-263a-5p	CTAGAAGAATTCACG	15	no	27	2.69	4.91		Other isomiRs
1223	Known	mature	isomiR	NW_017547161.1:912280..912309	NW_017547161.1_3192	NW_017547161.1_3192.16	asp-miR-263a-5p	TGGCACTAGAAGAATTCACG	20	no	27	2.69	4.91		Other isomiRs
1224	Known	mature	isomiR	NW_017547161.1:912280..912309	NW_017547161.1_3192	NW_017547161.1_3192.17	asp-miR-263a-5p	TGGCACTAGAAGAATTCAC	19	no	26	2.59	4.73		Other isomiRs
1225	Known	mature	isomiR	NW_017547161.1:912280..912309	NW_017547161.1_3192	NW_017547161.1_3192.18	asp-miR-263a-5p	CACTAGAAGAATTCACG	17	no	25	2.49	4.55		Other isomiRs
1226	Known	mature	isomiR	NW_017547161.1:912280..912309	NW_017547161.1_3192	NW_017547161.1_3192.19	asp-miR-263a-5p	ACTAGAAGAATTCACG	16	no	24	2.39	4.36		Other isomiRs
1227	Known	mature	isomiR	NW_017547161.1:912280..912309	NW_017547161.1_3192	NW_017547161.1_3192.20	asp-miR-263a-5p	GCACTAGAAGAATTCACG	18	no	24	2.39	4.36		Other isomiRs
1228	Known	mature	isomiR	NW_017547161.1:912280..912309	NW_017547161.1_3192	NW_017547161.1_3192.21	asp-miR-263a-5p	ACTAGAAGAATTCAC	15	no	23	2.29	4.18		Other isomiRs
1229	Known	mature	isomiR	NW_017547161.1:912280..912309	NW_017547161.1_3192	NW_017547161.1_3192.22	asp-miR-263a-5p	AAGGGCACTAGAAGAATTCACG	22	T>G	23	2.29	4.18		Other isomiRs
1230	Known	mature	isomiR	NW_017547161.1:912280..912309	NW_017547161.1_3192	NW_017547161.1_3192.23	asp-miR-263a-5p	ATGGCCCTAGAAGAATTCAC	20	A>C	21	2.1	3.82		Other isomiRs
1231	Known	mature	isomiR	NW_017547161.1:912280..912309	NW_017547161.1_3192	NW_017547161.1_3192.24	asp-miR-263a-5p	ATTGGCACTAGAAGAATTCACGG	23	A>T	21	2.1	3.82		Other isomiRs
1232	Known	mature	isomiR	NW_017547161.1:912280..912309	NW_017547161.1_3192	NW_017547161.1_3192.25	asp-miR-263a-5p	GCACTAGAAGAATTCAC	17	no	20	2	3.64		Other isomiRs
1233	Known	mature	isomiR	NW_017547161.1:912280..912309	NW_017547161.1_3192	NW_017547161.1_3192.26	asp-miR-263a-5p	ATGGCCCTAGAAGAATTCACG	21	A>C	20	2	3.64		Other isomiRs
1234	Known	mature	isomiR	NW_017547161.1:912280..912309	NW_017547161.1_3192	NW_017547161.1_3192.27	asp-miR-263a-5p	AATGGCACTAGAAGAATTAAC	21	C>A	20	2	3.64		Other isomiRs
1235	Known	mature	isomiR	NW_017547161.1:912280..912309	NW_017547161.1_3192	NW_017547161.1_3192.28	asp-miR-263a-5p	GGCACTAGAAGAATTCACG	19	no	17	1.7	3.09		Other isomiRs
1236	Known	mature	isomiR	NW_017547161.1:912280..912309	NW_017547161.1_3192	NW_017547161.1_3192.29	asp-miR-263a-5p	TGGCACTAGAAGAATTCACGG	21	no	17	1.7	3.09		Other isomiRs
1237	Known	mature	isomiR	NW_017547161.1:912280..912309	NW_017547161.1_3192	NW_017547161.1_3192.30	asp-miR-263a-5p	ACGGCACTAGAAGAATTCAC	20	T>C	17	1.7	3.09		Other isomiRs
1238	Known	mature	isomiR	NW_017547161.1:912280..912309	NW_017547161.1_3192	NW_017547161.1_3192.31	asp-miR-263a-5p	AATGTCACTAGAAGAATTCACG	22	G>T	16	1.6	2.91		Other isomiRs
1239	Known	mature	isomiR	NW_017547161.1:912280..912309	NW_017547161.1_3192	NW_017547161.1_3192.32	asp-miR-263a-5p	AATGGCACTAGAAGAATTAACG	22	C>A	16	1.6	2.91		Other isomiRs
1240	Known	mature	isomiR	NW_017547161.1:912280..912309	NW_017547161.1_3192	NW_017547161.1_3192.33	asp-miR-263a-5p	CACTAGAAGAATTCAC	16	no	15	1.5	2.73		Other isomiRs
1241	Known	mature	isomiR	NW_017547161.1:912280..912309	NW_017547161.1_3192	NW_017547161.1_3192.34	asp-miR-263a-5p	AATGCCACTAGAAGAATTCACG	22	G>C	15	1.5	2.73		Other isomiRs
1242	Known	mature	isomiR	NW_017547161.1:912280..912309	NW_017547161.1_3192	NW_017547161.1_3192.35	asp-miR-263a-5p	AATGCCACTAGAAGAATTCAC	21	G>C	15	1.5	2.73		Other isomiRs
1243	Known	mature	isomiR	NW_017547161.1:912280..912309	NW_017547161.1_3192	NW_017547161.1_3192.36	asp-miR-263a-5p	CACTAGAAGAATTCACGG	18	no	14	1.4	2.55		Other isomiRs
1244	Known	mature	isomiR	NW_017547161.1:912280..912309	NW_017547161.1_3192	NW_017547161.1_3192.37	asp-miR-263a-5p	AGGGCACTAGAAGAATTCAC	20	T>G	14	1.4	2.55		Other isomiRs
1245	Known	mature	isomiR	NW_017547161.1:912280..912309	NW_017547161.1_3192	NW_017547161.1_3192.38	asp-miR-263a-5p	AGGGCACTAGAAGAATTCACG	21	T>G	14	1.4	2.55		Other isomiRs
1246	Known	mature	isomiR	NW_017547161.1:912280..912309	NW_017547161.1_3192	NW_017547161.1_3192.39	asp-miR-263a-5p	AAGGCACTAGAAGAATTCACG	21	T>A	14	1.4	2.55		Other isomiRs
1247	Known	mature	isomiR	NW_017547161.1:912280..912309	NW_017547161.1_3192	NW_017547161.1_3192.40	asp-miR-263a-5p	AAGGGCACTAGAAGAATTCAC	21	T>G	14	1.4	2.55		Other isomiRs
1248	Known	mature	isomiR	NW_017547161.1:912280..912309	NW_017547161.1_3192	NW_017547161.1_3192.41	asp-miR-263a-5p	AAGGGCACTAGAAGAATTCACGG	23	T>G	14	1.4	2.55		Other isomiRs
1249	Known	mature	isomiR	NW_017547161.1:912280..912309	NW_017547161.1_3192	NW_017547161.1_3192.42	asp-miR-263a-5p	ACGGCACTAGAAGAATTCACG	21	T>C	13	1.3	2.36		Other isomiRs
1250	Known	mature	isomiR	NW_017547161.1:912280..912309	NW_017547161.1_3192	NW_017547161.1_3192.43	asp-miR-263a-5p	ATGGCCCTAGAAGAATTCACGG	22	A>C	13	1.3	2.36		Other isomiRs
1251	Known	mature	isomiR	NW_017547161.1:912280..912309	NW_017547161.1_3192	NW_017547161.1_3192.44	asp-miR-263a-5p	ATGGCACTAGAAGAATTCA	19	no	13	1.3	2.36		Other isomiRs
1252	Known	mature	isomiR	NW_017547161.1:912280..912309	NW_017547161.1_3192	NW_017547161.1_3192.45	asp-miR-263a-5p	GCACTAGAAGAATTCACGG	19	no	12	1.2	2.18		Other isomiRs
1253	Known	mature	isomiR	NW_017547161.1:912280..912309	NW_017547161.1_3192	NW_017547161.1_3192.46	asp-miR-263a-5p	GGCACTAGAAGAATTCAC	18	no	12	1.2	2.18		Other isomiRs
1254	Known	mature	isomiR	NW_017547161.1:912280..912309	NW_017547161.1_3192	NW_017547161.1_3192.47	asp-miR-263a-5p	ACTAGAAGAATTCACGG	17	no	11	1.1	2		Other isomiRs
1255	Known	mature	isomiR	NW_017547161.1:912280..912309	NW_017547161.1_3192	NW_017547161.1_3192.48	asp-miR-263a-5p	AATGGCACTAGAAGAATTAACGG	23	C>A	11	1.1	2		Other isomiRs
1256	Known	mature	isomiR	NW_017547161.1:912280..912309	NW_017547161.1_3192	NW_017547161.1_3192.49	asp-miR-263a-5p	AATGTCACTAGAAGAATTCACGG	23	G>T	11	1.1	2		Other isomiRs
1257	Known	mature	isomiR	NW_017547161.1:912280..912309	NW_017547161.1_3192	NW_017547161.1_3192.50	asp-miR-263a-5p	AATGGCACTAGAAGAAT	17	no	11	1.1	2		Other isomiRs
1258	Known	mature	isomiR	NW_017547161.1:912280..912309	NW_017547161.1_3192	NW_017547161.1_3192.51	asp-miR-263a-5p	CTAGAAGAATTCACGG	16	no	10	1	1.82		Other isomiRs
1259	Known	mature	isomiR	NW_017547161.1:912280..912309	NW_017547161.1_3192	NW_017547161.1_3192.52	asp-miR-263a-5p	AATGGCCCTAGAAGAATT	18	A>C	10	1	1.82		Other isomiRs
1260	Known	mature	isomiR	NW_017547161.1:912280..912309	NW_017547161.1_3192	NW_017547161.1_3192.53	asp-miR-263a-5p	AATGGAACTAGAAGAATTCAC	21	C>A	10	1	1.82		Other isomiRs
1261	Known	mature	isomiR	NW_017547161.1:912280..912309	NW_017547161.1_3192	NW_017547161.1_3192.54	asp-miR-263a-5p	AATGGCACTAGAAGAATTCTCG	22	A>T	10	1	1.82		Other isomiRs
1262	Known	mature	isomiR	NW_017547161.1:912280..912309	NW_017547161.1_3192	NW_017547161.1_3192.55	asp-miR-263a-5p	AATGGCAATAGAAGAATTCAC	21	C>A	10	1	1.82		Other isomiRs
1263	Known	mature	isomiR	NW_017547161.1:912280..912309	NW_017547161.1_3192	NW_017547161.1_3192.56	asp-miR-263a-5p	AATGGCCCTAGAAGAATTCA	20	A>C	10	1	1.82		Other isomiRs
1264	Known	mature	isomiR	NW_017547161.1:912280..912309	NW_017547161.1_3192	NW_017547161.1_3192.57	asp-miR-263a-5p	GCCCTAGAAGAATTCACG	18	A>C	9	0.9	1.64		Other isomiRs
1265	Known	mature	isomiR	NW_017547161.1:912280..912309	NW_017547161.1_3192	NW_017547161.1_3192.58	asp-miR-263a-5p	GGCACTAGAAGAATTCACGG	20	no	9	0.9	1.64		Other isomiRs
1266	Known	mature	isomiR	NW_017547161.1:912280..912309	NW_017547161.1_3192	NW_017547161.1_3192.59	asp-miR-263a-5p	AATGTCACTAGAAGAATTCAC	21	G>T	9	0.9	1.64		Other isomiRs
1267	Known	mature	isomiR	NW_017547161.1:912280..912309	NW_017547161.1_3192	NW_017547161.1_3192.60	asp-miR-263a-5p	TGGCACTAGAAGAATTCA	18	no	8	0.8	1.45		Other isomiRs
1268	Known	mature	isomiR	NW_017547161.1:912280..912309	NW_017547161.1_3192	NW_017547161.1_3192.61	asp-miR-263a-5p	ACGGCACTAGAAGAATTCACGG	22	T>C	8	0.8	1.45		Other isomiRs
1269	Known	mature	isomiR	NW_017547161.1:912280..912309	NW_017547161.1_3192	NW_017547161.1_3192.62	asp-miR-263a-5p	CCCTAGAAGAATTCACG	17	A>C	7	0.7	1.27		Other isomiRs
1270	Known	mature	isomiR	NW_017547161.1:912280..912309	NW_017547161.1_3192	NW_017547161.1_3192.63	asp-miR-263a-5p	GGCACTAGAAGAATTCA	17	no	7	0.7	1.27		Other isomiRs
1271	Known	mature	isomiR	NW_017547161.1:912280..912309	NW_017547161.1_3192	NW_017547161.1_3192.64	asp-miR-263a-5p	AGGGCACTAGAAGAATTCACGG	22	T>G	7	0.7	1.27		Other isomiRs
1272	Known	mature	isomiR	NW_017547161.1:912280..912309	NW_017547161.1_3192	NW_017547161.1_3192.65	asp-miR-263a-5p	AAGGCACTAGAAGAATTCAC	20	T>A	6	0.6	1.09		Other isomiRs
1273	Known	mature	isomiR	NW_017547161.1:912280..912309	NW_017547161.1_3192	NW_017547161.1_3192.66	asp-miR-263a-5p	ATTGGCACTAGAAGAATTCA	20	A>T	6	0.6	1.09		Other isomiRs
1274	Known	mature	isomiR	NW_017547161.1:912280..912309	NW_017547161.1_3192	NW_017547161.1_3192.67	asp-miR-263a-5p	AATGGCACTAGAAGAATCCACG	22	T>C	6	0.6	1.09		Other isomiRs
1275	Known	mature	isomiR	NW_017547161.1:912280..912309	NW_017547161.1_3192	NW_017547161.1_3192.68	asp-miR-263a-5p	AATGGCACTAAAAGAATTCACG	22	G>A	6	0.6	1.09		Other isomiRs
1276	Known	mature	isomiR	NW_017547161.1:912280..912309	NW_017547161.1_3192	NW_017547161.1_3192.69	asp-miR-263a-5p	AACGGCACTAGAAGAATTCACG	22	T>C	6	0.6	1.09		Other isomiRs
1277	Known	mature	isomiR	NW_017547161.1:912280..912309	NW_017547161.1_3192	NW_017547161.1_3192.70	asp-miR-263a-5p	AATGGCAATAGAAGAATT	18	C>A	6	0.6	1.09		Other isomiRs
1278	Known	mature	isomiR	NW_017547161.1:912280..912309	NW_017547161.1_3192	NW_017547161.1_3192.71	asp-miR-263a-5p	AATGGAACTAGAAGAATTCACG	22	C>A	6	0.6	1.09		Other isomiRs
1279	Known	mature	isomiR	NW_017547161.1:912280..912309	NW_017547161.1_3192	NW_017547161.1_3192.72	asp-miR-263a-5p	CCCTAGAAGAATTCAC	16	A>C	5	0.5	0.91		Other isomiRs
1280	Known	mature	isomiR	NW_017547161.1:912280..912309	NW_017547161.1_3192	NW_017547161.1_3192.73	asp-miR-263a-5p	GCCCTAGAAGAATTCAC	17	A>C	5	0.5	0.91		Other isomiRs
1281	Known	mature	isomiR	NW_017547161.1:912280..912309	NW_017547161.1_3192	NW_017547161.1_3192.74	asp-miR-263a-5p	GGCCCTAGAAGAATTCACGG	20	A>C	5	0.5	0.91		Other isomiRs
1282	Known	mature	isomiR	NW_017547161.1:912280..912309	NW_017547161.1_3192	NW_017547161.1_3192.75	asp-miR-263a-5p	AAGGCACTAGAAGAATTCACGG	22	T>A	5	0.5	0.91		Other isomiRs
1283	Known	mature	isomiR	NW_017547161.1:912280..912309	NW_017547161.1_3192	NW_017547161.1_3192.76	asp-miR-263a-5p	ATGGCCCTAGAAGAATT	17	A>C	5	0.5	0.91		Other isomiRs
1284	Known	mature	isomiR	NW_017547161.1:912280..912309	NW_017547161.1_3192	NW_017547161.1_3192.77	asp-miR-263a-5p	AATGGCACTAGAAGAATCCAC	21	T>C	5	0.5	0.91		Other isomiRs
1285	Known	mature	isomiR	NW_017547161.1:912280..912309	NW_017547161.1_3192	NW_017547161.1_3192.78	asp-miR-263a-5p	AATGGCACTAAAAGAATTCACGG	23	G>A	5	0.5	0.91		Other isomiRs
1286	Known	mature	isomiR	NW_017547161.1:912280..912309	NW_017547161.1_3192	NW_017547161.1_3192.79	asp-miR-263a-5p	AATGGCACTAGAAGAATTCACGGGT	25	no	5	0.5	0.91		Other isomiRs
1287	Known	mature	isomiR	NW_017547161.1:912280..912309	NW_017547161.1_3192	NW_017547161.1_3192.80	asp-miR-263a-5p	AATGGCACTAGAAGAA	16	no	5	0.5	0.91		Other isomiRs
1288	Known	mature	isomiR	NW_017547161.1:912280..912309	NW_017547161.1_3192	NW_017547161.1_3192.81	asp-miR-263a-5p	AATGGCACTAAAAGAATTCAC	21	G>A	5	0.5	0.91		Other isomiRs
1289	Known	mature	miRNA	NW_017547161.1:950585..950615	NW_017547161.1_3196	NW_017547161.1_3196	asp-miR-263b-5p	CTTGGCACTGGAAGAATTCACAG	23	no	100	9.98	18.18		Mature miRNA
1290	Known	mature	isomiR	NW_017547161.1:950585..950615	NW_017547161.1_3196	NW_017547161.1_3196.1	asp-miR-263b-5p	CTTGGCACTGGAAGAATTCAC	21	no	69	6.88	12.55	ame-miR-263b-5p	isomiRs matching miRBase miRNAs
1291	Known	mature	isomiR	NW_017547161.1:950585..950615	NW_017547161.1_3196	NW_017547161.1_3196.2	asp-miR-263b-5p	CTTGGCACTGGAAGAATTCACA	22	no	52	5.19	9.46	dpu-miR-263b	isomiRs matching miRBase miRNAs
1292	Known	mature	isomiR	NW_017547161.1:950585..950615	NW_017547161.1_3196	NW_017547161.1_3196.3	asp-miR-263b-5p	CTTGGCACTGGAAGAATTCACAGA	24	no	16	1.6	2.91	api-miR-263b	isomiRs matching miRBase miRNAs
1293	Known	mature	isomiR	NW_017547161.1:950585..950615	NW_017547161.1_3196	NW_017547161.1_3196.4	asp-miR-263b-5p	CTTGGCACTGGAAGAATTCA	20	no	12	1.2	2.18		Other isomiRs
1294	Known	mature	isomiR	NW_017547161.1:950585..950615	NW_017547161.1_3196	NW_017547161.1_3196.5	asp-miR-263b-5p	GGCACTGGAAGAATTCACAG	20	no	11	1.1	2		Other isomiRs
1295	Known	mature	isomiR	NW_017547161.1:950585..950615	NW_017547161.1_3196	NW_017547161.1_3196.6	asp-miR-263b-5p	GGCACTGGAAGAATTCAC	18	no	10	1	1.82		Other isomiRs
1296	Known	mature	isomiR	NW_017547161.1:950585..950615	NW_017547161.1_3196	NW_017547161.1_3196.7	asp-miR-263b-5p	GCACTGGAAGAATTCACAG	19	no	9	0.9	1.64		Other isomiRs
1297	Known	mature	isomiR	NW_017547161.1:950585..950615	NW_017547161.1_3196	NW_017547161.1_3196.8	asp-miR-263b-5p	TTGGCACTGGAAGAATTCACAG	22	no	9	0.9	1.64		Other isomiRs
1298	Known	mature	isomiR	NW_017547161.1:950585..950615	NW_017547161.1_3196	NW_017547161.1_3196.9	asp-miR-263b-5p	CTTGGCCCTGGAAGAATTCACA	22	A>C	8	0.8	1.45		Other isomiRs
1299	Known	mature	isomiR	NW_017547161.1:950585..950615	NW_017547161.1_3196	NW_017547161.1_3196.10	asp-miR-263b-5p	TTGGCACTGGAAGAATTCAC	20	no	7	0.7	1.27	nvi-miR-263b	isomiRs matching miRBase miRNAs
1300	Known	mature	isomiR	NW_017547161.1:950585..950615	NW_017547161.1_3196	NW_017547161.1_3196.11	asp-miR-263b-5p	CTTGGCCCTGGAAGAATTCACAG	23	A>C	7	0.7	1.27		Other isomiRs
1301	Known	mature	isomiR	NW_017547161.1:950585..950615	NW_017547161.1_3196	NW_017547161.1_3196.12	asp-miR-263b-5p	CTGGAAGAATTCACAG	16	no	6	0.6	1.09		Other isomiRs
1302	Known	mature	isomiR	NW_017547161.1:950585..950615	NW_017547161.1_3196	NW_017547161.1_3196.13	asp-miR-263b-5p	GCACTGGAAGAATTCAC	17	no	6	0.6	1.09		Other isomiRs
1303	Known	mature	isomiR	NW_017547161.1:950585..950615	NW_017547161.1_3196	NW_017547161.1_3196.14	asp-miR-263b-5p	TTGGCACTGGAAGAATTCACA	21	no	6	0.6	1.09		Other isomiRs
1304	Known	mature	isomiR	NW_017547161.1:950585..950615	NW_017547161.1_3196	NW_017547161.1_3196.15	asp-miR-263b-5p	CTTGGCCCTGGAAGAATTCAC	21	A>C	6	0.6	1.09		Other isomiRs
1305	Known	mature	isomiR	NW_017547161.1:950585..950615	NW_017547161.1_3196	NW_017547161.1_3196.16	asp-miR-263b-5p	CTTGGCACTGGAAGAATT	18	no	6	0.6	1.09		Other isomiRs
1306	Known	mature	isomiR	NW_017547161.1:950585..950615	NW_017547161.1_3196	NW_017547161.1_3196.17	asp-miR-263b-5p	CACTGGAAGAATTCA	15	no	5	0.5	0.91		Other isomiRs
1307	Novel	mature	miRNA	NW_017547174.1:1937920..1937948	NW_017547174.1_3645	NW_017547174.1_3645	asp-miR-36450-5p	TAAGGAACTAGGAATGAGATG	21	no	615	61.36	111.83		Mature miRNA
1308	Novel	mature	isomiR	NW_017547174.1:1937920..1937948	NW_017547174.1_3645	NW_017547174.1_3645.1	asp-miR-36450-5p	AAGGAACTAGGAATGAGATGG	21	no	7	0.7	1.27		Most abundant isomiR
1309	Novel	mature	isomiR	NW_017547174.1:1937920..1937948	NW_017547174.1_3645	NW_017547174.1_3645.2	asp-miR-36450-5p	TAAGGAACTAGGAATGAGAT	20	no	440	43.9	80.01		Other isomiRs
1310	Novel	mature	isomiR	NW_017547174.1:1937920..1937948	NW_017547174.1_3645	NW_017547174.1_3645.3	asp-miR-36450-5p	TAAGGAACTAGGAATGAGA	19	no	200	19.96	36.37		Other isomiRs
1311	Novel	mature	isomiR	NW_017547174.1:1937920..1937948	NW_017547174.1_3645	NW_017547174.1_3645.4	asp-miR-36450-5p	TAAGGACCTAGGAATGAGATG	21	A>C	88	8.78	16		Other isomiRs
1312	Novel	mature	isomiR	NW_017547174.1:1937920..1937948	NW_017547174.1_3645	NW_017547174.1_3645.5	asp-miR-36450-5p	TAAGGAACTAGGAATGAG	18	no	73	7.28	13.27		Other isomiRs
1313	Novel	mature	isomiR	NW_017547174.1:1937920..1937948	NW_017547174.1_3645	NW_017547174.1_3645.6	asp-miR-36450-5p	TAAGGACCTAGGAATGAGAT	20	A>C	56	5.59	10.18		Other isomiRs
1314	Novel	mature	isomiR	NW_017547174.1:1937920..1937948	NW_017547174.1_3645	NW_017547174.1_3645.7	asp-miR-36450-5p	TAAGGAACTAGGAATGAGATGG	22	no	32	3.19	5.82		Other isomiRs
1315	Novel	mature	isomiR	NW_017547174.1:1937920..1937948	NW_017547174.1_3645	NW_017547174.1_3645.8	asp-miR-36450-5p	TAAGGACCTAGGAATGAGA	19	A>C	30	2.99	5.46		Other isomiRs
1316	Novel	mature	isomiR	NW_017547174.1:1937920..1937948	NW_017547174.1_3645	NW_017547174.1_3645.9	asp-miR-36450-5p	TTAGGAACTAGGAATGAGATG	21	A>T	23	2.29	4.18		Other isomiRs
1317	Novel	mature	isomiR	NW_017547174.1:1937920..1937948	NW_017547174.1_3645	NW_017547174.1_3645.10	asp-miR-36450-5p	TAAGGAACTAGGAATGA	17	no	20	2	3.64		Other isomiRs
1318	Novel	mature	isomiR	NW_017547174.1:1937920..1937948	NW_017547174.1_3645	NW_017547174.1_3645.11	asp-miR-36450-5p	AAGGAACTAGGAATGAGATG	20	no	19	1.9	3.45		Other isomiRs
1319	Novel	mature	isomiR	NW_017547174.1:1937920..1937948	NW_017547174.1_3645	NW_017547174.1_3645.12	asp-miR-36450-5p	GGAACTAGGAATGAGATG	18	no	13	1.3	2.36		Other isomiRs
1320	Novel	mature	isomiR	NW_017547174.1:1937920..1937948	NW_017547174.1_3645	NW_017547174.1_3645.13	asp-miR-36450-5p	TAAGGACCTAGGAATGAG	18	A>C	13	1.3	2.36		Other isomiRs
1321	Novel	mature	isomiR	NW_017547174.1:1937920..1937948	NW_017547174.1_3645	NW_017547174.1_3645.14	asp-miR-36450-5p	TTAGGAACTAGGAATGAGAT	20	A>T	11	1.1	2		Other isomiRs
1322	Novel	mature	isomiR	NW_017547174.1:1937920..1937948	NW_017547174.1_3645	NW_017547174.1_3645.15	asp-miR-36450-5p	AAGGAACTAGGAATGAGAT	19	no	9	0.9	1.64		Other isomiRs
1323	Novel	mature	isomiR	NW_017547174.1:1937920..1937948	NW_017547174.1_3645	NW_017547174.1_3645.16	asp-miR-36450-5p	TAAGGACCTAGGAATGAGATGG	22	A>C	9	0.9	1.64		Other isomiRs
1324	Novel	mature	isomiR	NW_017547174.1:1937920..1937948	NW_017547174.1_3645	NW_017547174.1_3645.17	asp-miR-36450-5p	TAAGGAACTAGGACTGAGATG	21	A>C	9	0.9	1.64		Other isomiRs
1325	Novel	mature	isomiR	NW_017547174.1:1937920..1937948	NW_017547174.1_3645	NW_017547174.1_3645.18	asp-miR-36450-5p	GAACTAGGAATGAGATG	17	no	8	0.8	1.45		Other isomiRs
1326	Novel	mature	isomiR	NW_017547174.1:1937920..1937948	NW_017547174.1_3645	NW_017547174.1_3645.19	asp-miR-36450-5p	AGGAACTAGGAATGAGATG	19	no	8	0.8	1.45		Other isomiRs
1327	Novel	mature	isomiR	NW_017547174.1:1937920..1937948	NW_017547174.1_3645	NW_017547174.1_3645.20	asp-miR-36450-5p	AAGGAACTAGGAATGAGA	18	no	8	0.8	1.45		Other isomiRs
1328	Novel	mature	isomiR	NW_017547174.1:1937920..1937948	NW_017547174.1_3645	NW_017547174.1_3645.21	asp-miR-36450-5p	TTAGGAACTAGGAATGAGA	19	A>T	8	0.8	1.45		Other isomiRs
1329	Novel	mature	isomiR	NW_017547174.1:1937920..1937948	NW_017547174.1_3645	NW_017547174.1_3645.22	asp-miR-36450-5p	TAAGGAACTAGGAATGAGATT	21	G>T	8	0.8	1.45		Other isomiRs
1330	Novel	mature	isomiR	NW_017547174.1:1937920..1937948	NW_017547174.1_3645	NW_017547174.1_3645.23	asp-miR-36450-5p	TAAGTAACTAGGAATGAGATG	21	G>T	8	0.8	1.45		Other isomiRs
1331	Novel	mature	isomiR	NW_017547174.1:1937920..1937948	NW_017547174.1_3645	NW_017547174.1_3645.24	asp-miR-36450-5p	GGAACTAGGAATGAGA	16	no	7	0.7	1.27		Other isomiRs
1332	Novel	mature	isomiR	NW_017547174.1:1937920..1937948	NW_017547174.1_3645	NW_017547174.1_3645.25	asp-miR-36450-5p	AGGAACTAGGAATGAGAT	18	no	7	0.7	1.27		Other isomiRs
1333	Novel	mature	isomiR	NW_017547174.1:1937920..1937948	NW_017547174.1_3645	NW_017547174.1_3645.26	asp-miR-36450-5p	TAAGGAACTAGGACTGAGA	19	A>C	7	0.7	1.27		Other isomiRs
1334	Novel	mature	isomiR	NW_017547174.1:1937920..1937948	NW_017547174.1_3645	NW_017547174.1_3645.27	asp-miR-36450-5p	TAGGGAACTAGGAATGAGATG	21	A>G	7	0.7	1.27		Other isomiRs
1335	Novel	mature	isomiR	NW_017547174.1:1937920..1937948	NW_017547174.1_3645	NW_017547174.1_3645.28	asp-miR-36450-5p	TAAGCAACTAGGAATGAGATG	21	G>C	6	0.6	1.09		Other isomiRs
1336	Novel	mature	isomiR	NW_017547174.1:1937920..1937948	NW_017547174.1_3645	NW_017547174.1_3645.29	asp-miR-36450-5p	TAAGGAACTAGGAATGAGATGT	22	G>T	6	0.6	1.09		Other isomiRs
1337	Novel	mature	isomiR	NW_017547174.1:1937920..1937948	NW_017547174.1_3645	NW_017547174.1_3645.30	asp-miR-36450-5p	TAAGGAACTAGGAAT	15	no	6	0.6	1.09		Other isomiRs
1338	Novel	mature	isomiR	NW_017547174.1:1937920..1937948	NW_017547174.1_3645	NW_017547174.1_3645.31	asp-miR-36450-5p	AACTAGGAATGAGATG	16	no	5	0.5	0.91		Other isomiRs
1339	Novel	mature	isomiR	NW_017547174.1:1937920..1937948	NW_017547174.1_3645	NW_017547174.1_3645.32	asp-miR-36450-5p	TAAGGAAATAGGAATGAGATG	21	C>A	5	0.5	0.91		Other isomiRs
1340	Known	mature	miRNA	NW_017547177.1:2847366..2847395	NW_017547177.1_3772	NW_017547177.1_3772	asp-miR-971b-5p	CACTCTAAGCTCGAACATCAAG	22	no	64	6.39	11.64		Mature miRNA
1341	Known	mature	isomiR	NW_017547177.1:2847366..2847395	NW_017547177.1_3772	NW_017547177.1_3772.1	asp-miR-971b-5p	CACTCTCAGCTCGAACATCAAG	22	A>C	8	0.8	1.45		Most abundant isomiR
1342	Known	mature	isomiR	NW_017547177.1:2847366..2847395	NW_017547177.1_3772	NW_017547177.1_3772.2	asp-miR-971b-5p	CACTATAAGCTCGAACATCAAG	22	C>A	5	0.5	0.91		Other isomiRs
1343	Novel	mature	isomiR	NW_017547177.1:5603931..5603959	NW_017547177.1_3841	NW_017547177.1_3841.3	asp-miR-38410-3p	ACTTTGGTCGTGAAAGCCGTG	21	C>T	205	20.45	37.28		Other isomiRs
1344	Novel	mature	isomiR	NW_017547177.1:5603931..5603959	NW_017547177.1_3841	NW_017547177.1_3841.4	asp-miR-38410-3p	CTTTGGTCGTGAAAGCCGTG	20	C>T	16	1.6	2.91		Other isomiRs
1345	Novel	mature	isomiR	NW_017547177.1:5603931..5603959	NW_017547177.1_3841	NW_017547177.1_3841.5	asp-miR-38410-3p	ACTTTGGTCGTGAAAGCCGT	20	C>T	10	1	1.82		Other isomiRs
1346	Novel	mature	isomiR	NW_017547177.1:5603931..5603959	NW_017547177.1_3841	NW_017547177.1_3841.6	asp-miR-38410-3p	TTGGTCGTGAAAGCCGTG	18	C>T	5	0.5	0.91		Other isomiRs
1347	Known	mature	miRNA	NW_017547181.1:4906255..4906283	NW_017547181.1_4201	NW_017547181.1_4201	asp-miR-137-3p	TATTGCTTGAGAATACACGTA	21	no	72	7.18	13.09		Mature miRNA
1348	Known	mature	isomiR	NW_017547181.1:4906255..4906283	NW_017547181.1_4201	NW_017547181.1_4201.1	asp-miR-137-3p	TTGCTTGAGAATACACGTA	19	no	8	0.8	1.45		Most abundant isomiR
1349	Known	mature	isomiR	NW_017547181.1:4906255..4906283	NW_017547181.1_4201	NW_017547181.1_4201.2	asp-miR-137-3p	TATTGCTTGAGAATACACGTAG	22	no	8	0.8	1.45	dme-miR-137-3p	isomiRs matching miRBase miRNAs
1350	Known	mature	isomiR	NW_017547181.1:4906255..4906283	NW_017547181.1_4201	NW_017547181.1_4201.3	asp-miR-137-3p	TTATTGCTTGAGAATACACGTA	22	no	8	0.8	1.45	ame-miR-137-3p	isomiRs matching miRBase miRNAs
1351	Novel	mature	isomiR	NW_017547182.1:1044720..1044752	NW_017547182.1_4286	NW_017547182.1_4286.4	asp-miR-109-5p	AAGCACTATTTGTAGACCTGAATCAA	26	AA	24	2.39	4.36		Other isomiRs
1352	Novel	mature	isomiR	NW_017547184.1:3061844..3061876	NW_017547184.1_4609	NW_017547184.1_4609.5	asp-miR-46090-5p	TAGCACTTCGGTATCTCCAACCTAT	25	T>A	7	0.7	1.27		Other isomiRs
1353	Known	mature	miRNA	NW_017547202.1:1932356..1932383	NW_017547202.1_5067	NW_017547202.1_5067	asp-bantam-3p	TGAGATCATCGTGAAAGCTG	20	no	185306	18489.7	33695		Mature miRNA
1354	Known	mature	isomiR	NW_017547202.1:1932356..1932383	NW_017547202.1_5067	NW_017547202.1_5067.1	asp-bantam-3p	GAGATCATCGTGAAAGCTGA	20	no	11297	1127.21	2054.18		Most abundant isomiR
1355	Known	mature	isomiR	NW_017547202.1:1932356..1932383	NW_017547202.1_5067	NW_017547202.1_5067.2	asp-bantam-3p	AGATCATCGTGAAAGCTGAT	20	no	832	83.02	151.29		Other isomiRs
1356	Known	mature	isomiR	NW_017547202.1:1932356..1932383	NW_017547202.1_5067	NW_017547202.1_5067.3	asp-bantam-3p	GATCATCGTGAAAGCTGATT	20	no	187	18.66	34		Other isomiRs
1357	Known	mature	isomiR	NW_017547202.1:1932356..1932383	NW_017547202.1_5067	NW_017547202.1_5067.4	asp-bantam-3p	TGAGATCATCGTGAAAGCTGA	21	no	178194	17780.1	32401.8		Other isomiRs
1358	Known	mature	isomiR	NW_017547202.1:1932356..1932383	NW_017547202.1_5067	NW_017547202.1_5067.5	asp-bantam-3p	TGAGATCATCGTGAAAGCTGAT	22	no	52592	5247.59	9563.02		Other isomiRs
1359	Known	mature	isomiR	NW_017547202.1:1932356..1932383	NW_017547202.1_5067	NW_017547202.1_5067.6	asp-bantam-3p	TGAGATCATCGTGAAAGCT	19	no	39880	3979.2	7251.55		Other isomiRs
1360	Known	mature	isomiR	NW_017547202.1:1932356..1932383	NW_017547202.1_5067	NW_017547202.1_5067.7	asp-bantam-3p	TGAGATCATCGTGAAAG	17	no	16080	1604.45	2923.89		Other isomiRs
1361	Known	mature	isomiR	NW_017547202.1:1932356..1932383	NW_017547202.1_5067	NW_017547202.1_5067.8	asp-bantam-3p	GAGATCATCGTGAAAGCTG	19	no	10362	1033.91	1884.17		Other isomiRs
1362	Known	mature	isomiR	NW_017547202.1:1932356..1932383	NW_017547202.1_5067	NW_017547202.1_5067.9	asp-bantam-3p	TGAGCTCATCGTGAAAGCTGA	21	A>C	10145	1012.26	1844.71		Other isomiRs
1363	Known	mature	isomiR	NW_017547202.1:1932356..1932383	NW_017547202.1_5067	NW_017547202.1_5067.10	asp-bantam-3p	TGAGCTCATCGTGAAAGCTG	20	A>C	9406	938.52	1710.33		Other isomiRs
1364	Known	mature	isomiR	NW_017547202.1:1932356..1932383	NW_017547202.1_5067	NW_017547202.1_5067.11	asp-bantam-3p	TGAGATCATCGTGAAAGCTGATT	23	no	9067	904.7	1648.69		Other isomiRs
1365	Known	mature	isomiR	NW_017547202.1:1932356..1932383	NW_017547202.1_5067	NW_017547202.1_5067.12	asp-bantam-3p	TGAGATCATCGTGAAAGC	18	no	7287	727.09	1325.03		Other isomiRs
1366	Known	mature	isomiR	NW_017547202.1:1932356..1932383	NW_017547202.1_5067	NW_017547202.1_5067.13	asp-bantam-3p	TGAGATCATCGTGAAAGCTTA	21	G>T	7262	724.6	1320.48		Other isomiRs
1367	Known	mature	isomiR	NW_017547202.1:1932356..1932383	NW_017547202.1_5067	NW_017547202.1_5067.14	asp-bantam-3p	TGAGATCATCGTGAAA	16	no	7254	723.8	1319.02		Other isomiRs
1368	Known	mature	isomiR	NW_017547202.1:1932356..1932383	NW_017547202.1_5067	NW_017547202.1_5067.15	asp-bantam-3p	GATCATCGTGAAAGCTGA	18	no	3727	371.88	677.7		Other isomiRs
1369	Known	mature	isomiR	NW_017547202.1:1932356..1932383	NW_017547202.1_5067	NW_017547202.1_5067.16	asp-bantam-3p	GATCATCGTGAAAGCTG	17	no	3709	370.08	674.42		Other isomiRs
1370	Known	mature	isomiR	NW_017547202.1:1932356..1932383	NW_017547202.1_5067	NW_017547202.1_5067.17	asp-bantam-3p	GAGATCATCGTGAAAGCTGAT	21	no	3655	364.69	664.6		Other isomiRs
1371	Known	mature	isomiR	NW_017547202.1:1932356..1932383	NW_017547202.1_5067	NW_017547202.1_5067.18	asp-bantam-3p	TGAGATCATCGTGAAAGCTTAT	22	G>T	3486	347.83	633.87		Other isomiRs
1372	Known	mature	isomiR	NW_017547202.1:1932356..1932383	NW_017547202.1_5067	NW_017547202.1_5067.19	asp-bantam-3p	TGAGCTCATCGTGAAAGCTGAT	22	A>C	3264	325.68	593.51		Other isomiRs
1373	Known	mature	isomiR	NW_017547202.1:1932356..1932383	NW_017547202.1_5067	NW_017547202.1_5067.20	asp-bantam-3p	GAGATCATCGTGAAAGCT	18	no	3150	314.3	572.78		Other isomiRs
1374	Known	mature	isomiR	NW_017547202.1:1932356..1932383	NW_017547202.1_5067	NW_017547202.1_5067.21	asp-bantam-3p	GAGCTCATCGTGAAAGCTGA	20	A>C	2972	296.54	540.41		Other isomiRs
1375	Known	mature	isomiR	NW_017547202.1:1932356..1932383	NW_017547202.1_5067	NW_017547202.1_5067.22	asp-bantam-3p	TGAGATAATCGTGAAAGCTGA	21	C>A	2834	282.77	515.32		Other isomiRs
1376	Known	mature	isomiR	NW_017547202.1:1932356..1932383	NW_017547202.1_5067	NW_017547202.1_5067.23	asp-bantam-3p	AGATCATCGTGAAAGCTG	18	no	2821	281.48	512.95		Other isomiRs
1377	Known	mature	isomiR	NW_017547202.1:1932356..1932383	NW_017547202.1_5067	NW_017547202.1_5067.24	asp-bantam-3p	TGAGCTCATCGTGAAAGCT	19	A>C	2757	275.09	501.32		Other isomiRs
1378	Known	mature	isomiR	NW_017547202.1:1932356..1932383	NW_017547202.1_5067	NW_017547202.1_5067.25	asp-bantam-3p	AGATCATCGTGAAAGCTGA	19	no	2742	273.59	498.59		Other isomiRs
1379	Known	mature	isomiR	NW_017547202.1:1932356..1932383	NW_017547202.1_5067	NW_017547202.1_5067.26	asp-bantam-3p	TGAGATAATCGTGAAAGCTG	20	C>A	2698	269.2	490.59		Other isomiRs
1380	Known	mature	isomiR	NW_017547202.1:1932356..1932383	NW_017547202.1_5067	NW_017547202.1_5067.27	asp-bantam-3p	TGAGATCATCGTGAAAGATGA	21	C>A	2564	255.83	466.22		Other isomiRs
1381	Known	mature	isomiR	NW_017547202.1:1932356..1932383	NW_017547202.1_5067	NW_017547202.1_5067.28	asp-bantam-3p	TGAGATCATCGTGAAAGCTT	20	G>T	2488	248.25	452.4		Other isomiRs
1382	Known	mature	isomiR	NW_017547202.1:1932356..1932383	NW_017547202.1_5067	NW_017547202.1_5067.29	asp-bantam-3p	GAGCTCATCGTGAAAGCTG	19	A>C	2415	240.97	439.13		Other isomiRs
1383	Known	mature	isomiR	NW_017547202.1:1932356..1932383	NW_017547202.1_5067	NW_017547202.1_5067.30	asp-bantam-3p	TGAGCTCATCGTGAAAG	17	A>C	2202	219.71	400.4		Other isomiRs
1384	Known	mature	isomiR	NW_017547202.1:1932356..1932383	NW_017547202.1_5067	NW_017547202.1_5067.31	asp-bantam-3p	TGAGATCATCGTGCAAGCTG	20	A>C	2060	205.55	374.58		Other isomiRs
1385	Known	mature	isomiR	NW_017547202.1:1932356..1932383	NW_017547202.1_5067	NW_017547202.1_5067.32	asp-bantam-3p	TGAGATCATCGTGCAAGCTGA	21	A>C	1982	197.76	360.4		Other isomiRs
1386	Known	mature	isomiR	NW_017547202.1:1932356..1932383	NW_017547202.1_5067	NW_017547202.1_5067.33	asp-bantam-3p	GAGATCATCGTGAAAG	16	no	1961	195.67	356.58		Other isomiRs
1387	Known	mature	isomiR	NW_017547202.1:1932356..1932383	NW_017547202.1_5067	NW_017547202.1_5067.34	asp-bantam-3p	TTAGATCATCGTGAAAGCTG	20	G>T	1943	193.87	353.3		Other isomiRs
1388	Known	mature	isomiR	NW_017547202.1:1932356..1932383	NW_017547202.1_5067	NW_017547202.1_5067.35	asp-bantam-3p	TTAGATCATCGTGAAAGCTGA	21	G>T	1633	162.94	296.94		Other isomiRs
1389	Known	mature	isomiR	NW_017547202.1:1932356..1932383	NW_017547202.1_5067	NW_017547202.1_5067.36	asp-bantam-3p	TGAGATCATCGTGAA	15	no	1392	138.89	253.11		Other isomiRs
1390	Known	mature	isomiR	NW_017547202.1:1932356..1932383	NW_017547202.1_5067	NW_017547202.1_5067.37	asp-bantam-3p	TGAGATCATCGTGAAAGATG	20	C>A	1292	128.91	234.93		Other isomiRs
1391	Known	mature	isomiR	NW_017547202.1:1932356..1932383	NW_017547202.1_5067	NW_017547202.1_5067.38	asp-bantam-3p	TGAGATAATCGTGAAAGCT	19	C>A	1215	121.23	220.93		Other isomiRs
1392	Known	mature	isomiR	NW_017547202.1:1932356..1932383	NW_017547202.1_5067	NW_017547202.1_5067.39	asp-bantam-3p	TGAGATAATCGTGAAAG	17	C>A	1210	120.73	220.02		Other isomiRs
1393	Known	mature	isomiR	NW_017547202.1:1932356..1932383	NW_017547202.1_5067	NW_017547202.1_5067.40	asp-bantam-3p	TCATCGTGAAAGCTG	15	no	1187	118.44	215.84		Other isomiRs
1394	Known	mature	isomiR	NW_017547202.1:1932356..1932383	NW_017547202.1_5067	NW_017547202.1_5067.41	asp-bantam-3p	TCATCGTGAAAGCTGA	16	no	1163	116.04	211.47		Other isomiRs
1395	Known	mature	isomiR	NW_017547202.1:1932356..1932383	NW_017547202.1_5067	NW_017547202.1_5067.42	asp-bantam-3p	GATCATCGTGAAAGCT	16	no	1141	113.85	207.47		Other isomiRs
1396	Known	mature	isomiR	NW_017547202.1:1932356..1932383	NW_017547202.1_5067	NW_017547202.1_5067.43	asp-bantam-3p	GATCATCGTGAAAGCTGAT	19	no	1112	110.95	202.2		Other isomiRs
1397	Known	mature	isomiR	NW_017547202.1:1932356..1932383	NW_017547202.1_5067	NW_017547202.1_5067.44	asp-bantam-3p	CATCGTGAAAGCTGA	15	no	1105	110.26	200.93		Other isomiRs
1398	Known	mature	isomiR	NW_017547202.1:1932356..1932383	NW_017547202.1_5067	NW_017547202.1_5067.45	asp-bantam-3p	AGATCATCGTGAAAGCT	17	no	1094	109.16	198.93		Other isomiRs
1399	Known	mature	isomiR	NW_017547202.1:1932356..1932383	NW_017547202.1_5067	NW_017547202.1_5067.46	asp-bantam-3p	GCTCATCGTGAAAGCTGA	18	A>C	1056	105.37	192.02		Other isomiRs
1400	Known	mature	isomiR	NW_017547202.1:1932356..1932383	NW_017547202.1_5067	NW_017547202.1_5067.47	asp-bantam-3p	GAGCTCATCGTGAAAGCT	18	A>C	991	98.88	180.2		Other isomiRs
1401	Known	mature	isomiR	NW_017547202.1:1932356..1932383	NW_017547202.1_5067	NW_017547202.1_5067.48	asp-bantam-3p	ATCATCGTGAAAGCTG	16	no	977	97.48	177.65		Other isomiRs
1402	Known	mature	isomiR	NW_017547202.1:1932356..1932383	NW_017547202.1_5067	NW_017547202.1_5067.49	asp-bantam-3p	GCTCATCGTGAAAGCTG	17	A>C	972	96.99	176.74		Other isomiRs
1403	Known	mature	isomiR	NW_017547202.1:1932356..1932383	NW_017547202.1_5067	NW_017547202.1_5067.50	asp-bantam-3p	GAGGTCATCGTGAAAGCTGA	20	A>G	972	96.99	176.74		Other isomiRs
1404	Known	mature	isomiR	NW_017547202.1:1932356..1932383	NW_017547202.1_5067	NW_017547202.1_5067.51	asp-bantam-3p	TGAGATCATCATGAAAGCTGA	21	G>A	956	95.39	173.83		Other isomiRs
1405	Known	mature	isomiR	NW_017547202.1:1932356..1932383	NW_017547202.1_5067	NW_017547202.1_5067.52	asp-bantam-3p	TGAGATCATCGTGAAAGATGAT	22	C>A	936	93.39	170.2		Other isomiRs
1406	Known	mature	isomiR	NW_017547202.1:1932356..1932383	NW_017547202.1_5067	NW_017547202.1_5067.53	asp-bantam-3p	GAGCTCATCGTGAAAGCTGAT	21	A>C	935	93.29	170.01		Other isomiRs
1407	Known	mature	isomiR	NW_017547202.1:1932356..1932383	NW_017547202.1_5067	NW_017547202.1_5067.54	asp-bantam-3p	TGAGATCATCATGAAAGCTG	20	G>A	890	88.8	161.83		Other isomiRs
1408	Known	mature	isomiR	NW_017547202.1:1932356..1932383	NW_017547202.1_5067	NW_017547202.1_5067.55	asp-bantam-3p	TGGGATCATCGTGAAAGCTGA	21	A>G	884	88.2	160.74		Other isomiRs
1409	Known	mature	isomiR	NW_017547202.1:1932356..1932383	NW_017547202.1_5067	NW_017547202.1_5067.56	asp-bantam-3p	TGTGATCATCGTGAAAGCTGA	21	A>T	873	87.11	158.74		Other isomiRs
1410	Known	mature	isomiR	NW_017547202.1:1932356..1932383	NW_017547202.1_5067	NW_017547202.1_5067.57	asp-bantam-3p	GAGGTCATCGTGAAAGCTG	19	A>G	871	86.91	158.38		Other isomiRs
1411	Known	mature	isomiR	NW_017547202.1:1932356..1932383	NW_017547202.1_5067	NW_017547202.1_5067.58	asp-bantam-3p	ATCATCGTGAAAGCTGA	17	no	862	86.01	156.74		Other isomiRs
1412	Known	mature	isomiR	NW_017547202.1:1932356..1932383	NW_017547202.1_5067	NW_017547202.1_5067.59	asp-bantam-3p	TGAGATAATCGTGAAA	16	C>A	832	83.02	151.29		Other isomiRs
1413	Known	mature	isomiR	NW_017547202.1:1932356..1932383	NW_017547202.1_5067	NW_017547202.1_5067.60	asp-bantam-3p	TGGGATCATCGTGAAAGCTG	20	A>G	828	82.62	150.56		Other isomiRs
1414	Known	mature	isomiR	NW_017547202.1:1932356..1932383	NW_017547202.1_5067	NW_017547202.1_5067.61	asp-bantam-3p	TGAGATAATCGTGAAAGCTGAT	22	C>A	819	81.72	148.92		Other isomiRs
1415	Known	mature	isomiR	NW_017547202.1:1932356..1932383	NW_017547202.1_5067	NW_017547202.1_5067.62	asp-bantam-3p	GAGATCATCGTGAAA	15	no	817	81.52	148.56		Other isomiRs
1416	Known	mature	isomiR	NW_017547202.1:1932356..1932383	NW_017547202.1_5067	NW_017547202.1_5067.63	asp-bantam-3p	GAGCTCATCGTGAAAG	16	A>C	809	80.72	147.1		Other isomiRs
1417	Known	mature	isomiR	NW_017547202.1:1932356..1932383	NW_017547202.1_5067	NW_017547202.1_5067.64	asp-bantam-3p	TGTGATCATCGTGAAAGCTG	20	A>T	787	78.53	143.1		Other isomiRs
1418	Known	mature	isomiR	NW_017547202.1:1932356..1932383	NW_017547202.1_5067	NW_017547202.1_5067.65	asp-bantam-3p	GAGTTCATCGTGAAAGCTGA	20	A>T	743	74.14	135.1		Other isomiRs
1419	Known	mature	isomiR	NW_017547202.1:1932356..1932383	NW_017547202.1_5067	NW_017547202.1_5067.66	asp-bantam-3p	GAGTTCATCGTGAAAGCTG	19	A>T	730	72.84	132.74		Other isomiRs
1420	Known	mature	isomiR	NW_017547202.1:1932356..1932383	NW_017547202.1_5067	NW_017547202.1_5067.67	asp-bantam-3p	TGAGAGCATCGTGAAAGCTG	20	T>G	717	71.54	130.38		Other isomiRs
1421	Known	mature	isomiR	NW_017547202.1:1932356..1932383	NW_017547202.1_5067	NW_017547202.1_5067.68	asp-bantam-3p	TGAGATCATCGTGAAACCTGA	21	G>C	694	69.25	126.19		Other isomiRs
1422	Known	mature	isomiR	NW_017547202.1:1932356..1932383	NW_017547202.1_5067	NW_017547202.1_5067.69	asp-bantam-3p	TGAGACCATCGTGAAAGCTG	20	T>C	672	67.05	122.19		Other isomiRs
1423	Known	mature	isomiR	NW_017547202.1:1932356..1932383	NW_017547202.1_5067	NW_017547202.1_5067.70	asp-bantam-3p	TGAGATCATCGTGAAATCTGA	21	G>T	669	66.75	121.65		Other isomiRs
1424	Known	mature	isomiR	NW_017547202.1:1932356..1932383	NW_017547202.1_5067	NW_017547202.1_5067.71	asp-bantam-3p	GAGATCATCGTGAAAGCTGATT	22	no	648	64.66	117.83		Other isomiRs
1425	Known	mature	isomiR	NW_017547202.1:1932356..1932383	NW_017547202.1_5067	NW_017547202.1_5067.72	asp-bantam-3p	TGAGATCATCGTGAAATCTG	20	G>T	641	63.96	116.56		Other isomiRs
1426	Known	mature	isomiR	NW_017547202.1:1932356..1932383	NW_017547202.1_5067	NW_017547202.1_5067.73	asp-bantam-3p	TGAGATCCTCGTGAAAGCTG	20	A>C	635	63.36	115.46		Other isomiRs
1427	Known	mature	isomiR	NW_017547202.1:1932356..1932383	NW_017547202.1_5067	NW_017547202.1_5067.74	asp-bantam-3p	TGAGATCATCGTGCAAGCTGAT	22	A>C	613	61.16	111.46		Other isomiRs
1428	Known	mature	isomiR	NW_017547202.1:1932356..1932383	NW_017547202.1_5067	NW_017547202.1_5067.75	asp-bantam-3p	TGAGATCATCGTGAAAGCTTATT	23	G>T	599	59.77	108.92		Other isomiRs
1429	Known	mature	isomiR	NW_017547202.1:1932356..1932383	NW_017547202.1_5067	NW_017547202.1_5067.76	asp-bantam-3p	TGAGACCATCGTGAAAGCTGA	21	T>C	592	59.07	107.65		Other isomiRs
1430	Known	mature	isomiR	NW_017547202.1:1932356..1932383	NW_017547202.1_5067	NW_017547202.1_5067.77	asp-bantam-3p	TGAGAGCATCGTGAAAG	17	T>G	591	58.97	107.46		Other isomiRs
1431	Known	mature	isomiR	NW_017547202.1:1932356..1932383	NW_017547202.1_5067	NW_017547202.1_5067.78	asp-bantam-3p	TGAGATCCTCGTGAAAGCTGA	21	A>C	587	58.57	106.74		Other isomiRs
1432	Known	mature	isomiR	NW_017547202.1:1932356..1932383	NW_017547202.1_5067	NW_017547202.1_5067.79	asp-bantam-3p	GGTCATCGTGAAAGCTGA	18	A>G	582	58.07	105.83		Other isomiRs
1433	Known	mature	isomiR	NW_017547202.1:1932356..1932383	NW_017547202.1_5067	NW_017547202.1_5067.80	asp-bantam-3p	TGAGAGCATCGTGAAAGCTGA	21	T>G	577	57.57	104.92		Other isomiRs
1434	Known	mature	isomiR	NW_017547202.1:1932356..1932383	NW_017547202.1_5067	NW_017547202.1_5067.81	asp-bantam-3p	AGATCATCGTGAAAG	15	no	574	57.27	104.37		Other isomiRs
1435	Known	mature	isomiR	NW_017547202.1:1932356..1932383	NW_017547202.1_5067	NW_017547202.1_5067.82	asp-bantam-3p	TGAGATCATCGTTAAAGCTG	20	G>T	556	55.48	101.1		Other isomiRs
1436	Known	mature	isomiR	NW_017547202.1:1932356..1932383	NW_017547202.1_5067	NW_017547202.1_5067.83	asp-bantam-3p	AGCTCATCGTGAAAGCTGA	19	A>C	554	55.28	100.74		Other isomiRs
1437	Known	mature	isomiR	NW_017547202.1:1932356..1932383	NW_017547202.1_5067	NW_017547202.1_5067.84	asp-bantam-3p	TGAGATCATCGTCAAAGCTG	20	G>C	549	54.78	99.83		Other isomiRs
1438	Known	mature	isomiR	NW_017547202.1:1932356..1932383	NW_017547202.1_5067	NW_017547202.1_5067.85	asp-bantam-3p	TGAGATCATCGTCAAAGCTGA	21	G>C	538	53.68	97.83		Other isomiRs
1439	Known	mature	isomiR	NW_017547202.1:1932356..1932383	NW_017547202.1_5067	NW_017547202.1_5067.86	asp-bantam-3p	GAGATCATCGTGAAAGC	17	no	534	53.28	97.1		Other isomiRs
1440	Known	mature	isomiR	NW_017547202.1:1932356..1932383	NW_017547202.1_5067	NW_017547202.1_5067.87	asp-bantam-3p	TGAGATCATCGTGCAA	16	A>C	530	52.88	96.37		Other isomiRs
1441	Known	mature	isomiR	NW_017547202.1:1932356..1932383	NW_017547202.1_5067	NW_017547202.1_5067.88	asp-bantam-3p	GGTCATCGTGAAAGCTG	17	A>G	526	52.48	95.64		Other isomiRs
1442	Known	mature	isomiR	NW_017547202.1:1932356..1932383	NW_017547202.1_5067	NW_017547202.1_5067.89	asp-bantam-3p	AGCTCATCGTGAAAGCTG	18	A>C	526	52.48	95.64		Other isomiRs
1443	Known	mature	isomiR	NW_017547202.1:1932356..1932383	NW_017547202.1_5067	NW_017547202.1_5067.90	asp-bantam-3p	TGAGATCATCGTGAAACCTG	20	G>C	522	52.08	94.92		Other isomiRs
1444	Known	mature	isomiR	NW_017547202.1:1932356..1932383	NW_017547202.1_5067	NW_017547202.1_5067.91	asp-bantam-3p	TGAGATCATCGTTAAAGCTGA	21	G>T	499	49.79	90.74		Other isomiRs
1445	Known	mature	isomiR	NW_017547202.1:1932356..1932383	NW_017547202.1_5067	NW_017547202.1_5067.92	asp-bantam-3p	TGAGCTCATCGTGAAAGCTGATT	23	A>C	496	49.49	90.19		Other isomiRs
1446	Known	mature	isomiR	NW_017547202.1:1932356..1932383	NW_017547202.1_5067	NW_017547202.1_5067.93	asp-bantam-3p	TGAGATCATCGTAAAAGCTG	20	G>A	491	48.99	89.28		Other isomiRs
1447	Known	mature	isomiR	NW_017547202.1:1932356..1932383	NW_017547202.1_5067	NW_017547202.1_5067.94	asp-bantam-3p	TGAGATCATCGTGAAAGATTAT	22	ATTAT	470	46.9	85.46		Other isomiRs
1448	Known	mature	isomiR	NW_017547202.1:1932356..1932383	NW_017547202.1_5067	NW_017547202.1_5067.95	asp-bantam-3p	AGTTCATCGTGAAAGCTGA	19	A>T	465	46.4	84.55		Other isomiRs
1449	Known	mature	isomiR	NW_017547202.1:1932356..1932383	NW_017547202.1_5067	NW_017547202.1_5067.96	asp-bantam-3p	TGAGATCATCGTGAAAGATTA	21	ATTA	462	46.1	84.01		Other isomiRs
1450	Known	mature	isomiR	NW_017547202.1:1932356..1932383	NW_017547202.1_5067	NW_017547202.1_5067.97	asp-bantam-3p	TGAGCTCATCGTGAAAGC	18	A>C	461	46	83.83		Other isomiRs
1451	Known	mature	isomiR	NW_017547202.1:1932356..1932383	NW_017547202.1_5067	NW_017547202.1_5067.98	asp-bantam-3p	ATCGTGAAAGCTGAT	15	no	445	44.4	80.92		Other isomiRs
1452	Known	mature	isomiR	NW_017547202.1:1932356..1932383	NW_017547202.1_5067	NW_017547202.1_5067.99	asp-bantam-3p	TGAGATCATCGTGCAAGCT	19	A>C	441	44	80.19		Other isomiRs
1453	Known	mature	isomiR	NW_017547202.1:1932356..1932383	NW_017547202.1_5067	NW_017547202.1_5067.100	asp-bantam-3p	GTTCATCGTGAAAGCTGA	18	A>T	438	43.7	79.64		Other isomiRs
1454	Known	mature	isomiR	NW_017547202.1:1932356..1932383	NW_017547202.1_5067	NW_017547202.1_5067.101	asp-bantam-3p	TGAGATCATCGTAAAAGCTGA	21	G>A	437	43.6	79.46		Other isomiRs
1455	Known	mature	isomiR	NW_017547202.1:1932356..1932383	NW_017547202.1_5067	NW_017547202.1_5067.102	asp-bantam-3p	GCTCATCGTGAAAGCT	16	A>C	435	43.4	79.1		Other isomiRs
1456	Known	mature	isomiR	NW_017547202.1:1932356..1932383	NW_017547202.1_5067	NW_017547202.1_5067.103	asp-bantam-3p	GGGATCATCGTGAAAGCTGA	20	A>G	431	43	78.37		Other isomiRs
1457	Known	mature	isomiR	NW_017547202.1:1932356..1932383	NW_017547202.1_5067	NW_017547202.1_5067.104	asp-bantam-3p	TGAGATAATCGTGAAAGC	18	C>A	429	42.81	78.01		Other isomiRs
1458	Known	mature	isomiR	NW_017547202.1:1932356..1932383	NW_017547202.1_5067	NW_017547202.1_5067.105	asp-bantam-3p	TTAGATCATCGTGAAAGCT	19	G>T	418	41.71	76.01		Other isomiRs
1459	Known	mature	isomiR	NW_017547202.1:1932356..1932383	NW_017547202.1_5067	NW_017547202.1_5067.106	asp-bantam-3p	TGAGATCATCGTGAAAGCCGA	21	T>C	409	40.81	74.37		Other isomiRs
1460	Known	mature	isomiR	NW_017547202.1:1932356..1932383	NW_017547202.1_5067	NW_017547202.1_5067.107	asp-bantam-3p	AGTTCATCGTGAAAGCTG	18	A>T	400	39.91	72.73		Other isomiRs
1461	Known	mature	isomiR	NW_017547202.1:1932356..1932383	NW_017547202.1_5067	NW_017547202.1_5067.108	asp-bantam-3p	TTAGATCATCGTGAAAGCTGAT	22	G>T	397	39.61	72.19		Other isomiRs
1462	Known	mature	isomiR	NW_017547202.1:1932356..1932383	NW_017547202.1_5067	NW_017547202.1_5067.109	asp-bantam-3p	AGGTCATCGTGAAAGCTG	18	A>G	393	39.21	71.46		Other isomiRs
1463	Known	mature	isomiR	NW_017547202.1:1932356..1932383	NW_017547202.1_5067	NW_017547202.1_5067.110	asp-bantam-3p	TGAGATCATCGTGAACGCTG	20	A>C	393	39.21	71.46		Other isomiRs
1464	Known	mature	isomiR	NW_017547202.1:1932356..1932383	NW_017547202.1_5067	NW_017547202.1_5067.111	asp-bantam-3p	GAGATCATCGTGAAAGCTTA	20	G>T	388	38.71	70.55		Other isomiRs
1465	Known	mature	isomiR	NW_017547202.1:1932356..1932383	NW_017547202.1_5067	NW_017547202.1_5067.112	asp-bantam-3p	TGAGATCAGCGTGAAAG	17	T>G	387	38.61	70.37		Other isomiRs
1466	Known	mature	isomiR	NW_017547202.1:1932356..1932383	NW_017547202.1_5067	NW_017547202.1_5067.113	asp-bantam-3p	GGGATCATCGTGAAAGCTG	19	A>G	384	38.32	69.82		Other isomiRs
1467	Known	mature	isomiR	NW_017547202.1:1932356..1932383	NW_017547202.1_5067	NW_017547202.1_5067.114	asp-bantam-3p	TGAGATCATCGTGAAAGCCGAT	22	T>C	383	38.22	69.64		Other isomiRs
1468	Known	mature	isomiR	NW_017547202.1:1932356..1932383	NW_017547202.1_5067	NW_017547202.1_5067.115	asp-bantam-3p	GAGATAATCGTGAAAGCTGA	20	C>A	379	37.82	68.92		Other isomiRs
1469	Known	mature	isomiR	NW_017547202.1:1932356..1932383	NW_017547202.1_5067	NW_017547202.1_5067.116	asp-bantam-3p	AGGTCATCGTGAAAGCTGA	19	A>G	378	37.72	68.73		Other isomiRs
1470	Known	mature	isomiR	NW_017547202.1:1932356..1932383	NW_017547202.1_5067	NW_017547202.1_5067.117	asp-bantam-3p	GTGATCATCGTGAAAGCTGA	20	A>T	373	37.22	67.82		Other isomiRs
1471	Known	mature	isomiR	NW_017547202.1:1932356..1932383	NW_017547202.1_5067	NW_017547202.1_5067.118	asp-bantam-3p	GTTCATCGTGAAAGCTG	17	A>T	362	36.12	65.82		Other isomiRs
1472	Known	mature	isomiR	NW_017547202.1:1932356..1932383	NW_017547202.1_5067	NW_017547202.1_5067.119	asp-bantam-3p	TGAGAACATCGTGAAAGCTG	20	T>A	362	36.12	65.82		Other isomiRs
1473	Known	mature	isomiR	NW_017547202.1:1932356..1932383	NW_017547202.1_5067	NW_017547202.1_5067.120	asp-bantam-3p	GAGGTCATCGTGAAAGCT	18	A>G	352	35.12	64.01		Other isomiRs
1474	Known	mature	isomiR	NW_017547202.1:1932356..1932383	NW_017547202.1_5067	NW_017547202.1_5067.121	asp-bantam-3p	GAGATAATCGTGAAAGCTG	19	C>A	349	34.82	63.46		Other isomiRs
1475	Known	mature	isomiR	NW_017547202.1:1932356..1932383	NW_017547202.1_5067	NW_017547202.1_5067.122	asp-bantam-3p	GTGATCATCGTGAAAGCTG	19	A>T	349	34.82	63.46		Other isomiRs
1476	Known	mature	isomiR	NW_017547202.1:1932356..1932383	NW_017547202.1_5067	NW_017547202.1_5067.123	asp-bantam-3p	CTCATCGTGAAAGCTGA	17	A>C	346	34.52	62.91		Other isomiRs
1477	Known	mature	isomiR	NW_017547202.1:1932356..1932383	NW_017547202.1_5067	NW_017547202.1_5067.124	asp-bantam-3p	TGAGATCATCGTGAAAGGTGA	21	C>G	346	34.52	62.91		Other isomiRs
1478	Known	mature	isomiR	NW_017547202.1:1932356..1932383	NW_017547202.1_5067	NW_017547202.1_5067.125	asp-bantam-3p	GCTCATCGTGAAAGCTGAT	19	A>C	342	34.12	62.19		Other isomiRs
1479	Known	mature	isomiR	NW_017547202.1:1932356..1932383	NW_017547202.1_5067	NW_017547202.1_5067.126	asp-bantam-3p	TCATCGTGAAAGCTGAT	17	no	336	33.53	61.1		Other isomiRs
1480	Known	mature	isomiR	NW_017547202.1:1932356..1932383	NW_017547202.1_5067	NW_017547202.1_5067.127	asp-bantam-3p	TGAGGTCATCGTGAAAGCTGA	21	A>G	321	32.03	58.37		Other isomiRs
1481	Known	mature	isomiR	NW_017547202.1:1932356..1932383	NW_017547202.1_5067	NW_017547202.1_5067.128	asp-bantam-3p	CATCGTGAAAGCTGAT	16	no	319	31.83	58.01		Other isomiRs
1482	Known	mature	isomiR	NW_017547202.1:1932356..1932383	NW_017547202.1_5067	NW_017547202.1_5067.129	asp-bantam-3p	TGAGATCATCGGGAAAGCTG	20	T>G	316	31.53	57.46		Other isomiRs
1483	Known	mature	isomiR	NW_017547202.1:1932356..1932383	NW_017547202.1_5067	NW_017547202.1_5067.130	asp-bantam-3p	GAGGTCATCGTGAAAGCTGAT	21	A>G	315	31.43	57.28		Other isomiRs
1484	Known	mature	isomiR	NW_017547202.1:1932356..1932383	NW_017547202.1_5067	NW_017547202.1_5067.131	asp-bantam-3p	ATCATCGTGAAAGCT	15	no	301	30.03	54.73		Other isomiRs
1485	Known	mature	isomiR	NW_017547202.1:1932356..1932383	NW_017547202.1_5067	NW_017547202.1_5067.132	asp-bantam-3p	TGAGATCATCATGAAAGCT	19	G>A	293	29.24	53.28		Other isomiRs
1486	Known	mature	isomiR	NW_017547202.1:1932356..1932383	NW_017547202.1_5067	NW_017547202.1_5067.133	asp-bantam-3p	TGAGATCATCGGGAAAGCTGA	21	T>G	288	28.74	52.37		Other isomiRs
1487	Known	mature	isomiR	NW_017547202.1:1932356..1932383	NW_017547202.1_5067	NW_017547202.1_5067.134	asp-bantam-3p	CTCATCGTGAAAGCTG	16	A>C	286	28.54	52		Other isomiRs
1488	Known	mature	isomiR	NW_017547202.1:1932356..1932383	NW_017547202.1_5067	NW_017547202.1_5067.135	asp-bantam-3p	TGAGAGCATCGTGAAA	16	T>G	282	28.14	51.28		Other isomiRs
1489	Known	mature	isomiR	NW_017547202.1:1932356..1932383	NW_017547202.1_5067	NW_017547202.1_5067.136	asp-bantam-3p	TGAGATCATCGTGAACGCTGA	21	A>C	281	28.04	51.1		Other isomiRs
1490	Known	mature	isomiR	NW_017547202.1:1932356..1932383	NW_017547202.1_5067	NW_017547202.1_5067.137	asp-bantam-3p	TGAGACCATCGTGAAAG	17	T>C	279	27.84	50.73		Other isomiRs
1491	Known	mature	isomiR	NW_017547202.1:1932356..1932383	NW_017547202.1_5067	NW_017547202.1_5067.138	asp-bantam-3p	GATCATCGTGAAAGC	15	no	277	27.64	50.37		Other isomiRs
1492	Known	mature	isomiR	NW_017547202.1:1932356..1932383	NW_017547202.1_5067	NW_017547202.1_5067.139	asp-bantam-3p	GAGTTCATCGTGAAAGCT	18	A>T	275	27.44	50		Other isomiRs
1493	Known	mature	isomiR	NW_017547202.1:1932356..1932383	NW_017547202.1_5067	NW_017547202.1_5067.140	asp-bantam-3p	TGAGAACATCGTGAAAGCTGA	21	T>A	271	27.04	49.28		Other isomiRs
1494	Known	mature	isomiR	NW_017547202.1:1932356..1932383	NW_017547202.1_5067	NW_017547202.1_5067.141	asp-bantam-3p	TGAGATCATCGTGAAAGGTG	20	C>G	270	26.94	49.1		Other isomiRs
1495	Known	mature	isomiR	NW_017547202.1:1932356..1932383	NW_017547202.1_5067	NW_017547202.1_5067.142	asp-bantam-3p	AGCTCATCGTGAAAGCT	17	A>C	262	26.14	47.64		Other isomiRs
1496	Known	mature	isomiR	NW_017547202.1:1932356..1932383	NW_017547202.1_5067	NW_017547202.1_5067.143	asp-bantam-3p	TGAGGTCATCGTGAAAGCTG	20	A>G	261	26.04	47.46		Other isomiRs
1497	Known	mature	isomiR	NW_017547202.1:1932356..1932383	NW_017547202.1_5067	NW_017547202.1_5067.144	asp-bantam-3p	GTGCTCATCGTGAAAGCTG	19	GTGC	259	25.84	47.1		Other isomiRs
1498	Known	mature	isomiR	NW_017547202.1:1932356..1932383	NW_017547202.1_5067	NW_017547202.1_5067.145	asp-bantam-3p	TGAGACCATCGTGAAAGCT	19	T>C	244	24.35	44.37		Other isomiRs
1499	Known	mature	isomiR	NW_017547202.1:1932356..1932383	NW_017547202.1_5067	NW_017547202.1_5067.146	asp-bantam-3p	TGAGATTATCGTGAAAGCTG	20	C>T	241	24.05	43.82		Other isomiRs
1500	Known	mature	isomiR	NW_017547202.1:1932356..1932383	NW_017547202.1_5067	NW_017547202.1_5067.147	asp-bantam-3p	GAGGTCATCGTGAAAG	16	A>G	238	23.75	43.28		Other isomiRs
1501	Known	mature	isomiR	NW_017547202.1:1932356..1932383	NW_017547202.1_5067	NW_017547202.1_5067.148	asp-bantam-3p	ATCATCGTGAAAGCTGAT	18	no	237	23.65	43.09		Other isomiRs
1502	Known	mature	isomiR	NW_017547202.1:1932356..1932383	NW_017547202.1_5067	NW_017547202.1_5067.149	asp-bantam-3p	TGAGATCATCATGAAAGCTGAT	22	G>A	235	23.45	42.73		Other isomiRs
1503	Known	mature	isomiR	NW_017547202.1:1932356..1932383	NW_017547202.1_5067	NW_017547202.1_5067.150	asp-bantam-3p	TGGGATCATCGTGAAAGCTGAT	22	A>G	234	23.35	42.55		Other isomiRs
1504	Known	mature	isomiR	NW_017547202.1:1932356..1932383	NW_017547202.1_5067	NW_017547202.1_5067.151	asp-bantam-3p	GAGTTCATCGTGAAAGCTGAT	21	A>T	233	23.25	42.37		Other isomiRs
1505	Known	mature	isomiR	NW_017547202.1:1932356..1932383	NW_017547202.1_5067	NW_017547202.1_5067.152	asp-bantam-3p	GGTCATCGTGAAAGCT	16	A>G	231	23.05	42		Other isomiRs
1506	Known	mature	isomiR	NW_017547202.1:1932356..1932383	NW_017547202.1_5067	NW_017547202.1_5067.153	asp-bantam-3p	TGAGATCATTGTGAAAGCT	19	C>T	229	22.85	41.64		Other isomiRs
1507	Known	mature	isomiR	NW_017547202.1:1932356..1932383	NW_017547202.1_5067	NW_017547202.1_5067.154	asp-bantam-3p	TGAGAGCATCGTGAAAGCT	19	T>G	229	22.85	41.64		Other isomiRs
1508	Known	mature	isomiR	NW_017547202.1:1932356..1932383	NW_017547202.1_5067	NW_017547202.1_5067.155	asp-bantam-3p	AGGTCATCGTGAAAGCT	17	A>G	228	22.75	41.46		Other isomiRs
1509	Known	mature	isomiR	NW_017547202.1:1932356..1932383	NW_017547202.1_5067	NW_017547202.1_5067.156	asp-bantam-3p	GAGATCATCGTGAAAGCTTAT	21	G>T	225	22.45	40.91		Other isomiRs
1510	Known	mature	isomiR	NW_017547202.1:1932356..1932383	NW_017547202.1_5067	NW_017547202.1_5067.157	asp-bantam-3p	TGTGATCATCGTGAAAGCTGAT	22	A>T	225	22.45	40.91		Other isomiRs
1511	Known	mature	isomiR	NW_017547202.1:1932356..1932383	NW_017547202.1_5067	NW_017547202.1_5067.158	asp-bantam-3p	TGAGACCATCGTGAAAGCTGAT	22	T>C	220	21.95	40		Other isomiRs
1512	Known	mature	isomiR	NW_017547202.1:1932356..1932383	NW_017547202.1_5067	NW_017547202.1_5067.159	asp-bantam-3p	AGTTCATCGTGAAAGCT	17	A>T	217	21.65	39.46		Other isomiRs
1513	Known	mature	isomiR	NW_017547202.1:1932356..1932383	NW_017547202.1_5067	NW_017547202.1_5067.160	asp-bantam-3p	TGAGATCATCGTGAAATCTGAT	22	G>T	205	20.45	37.28		Other isomiRs
1514	Known	mature	isomiR	NW_017547202.1:1932356..1932383	NW_017547202.1_5067	NW_017547202.1_5067.161	asp-bantam-3p	GAGTTCATCGTGAAAG	16	A>T	204	20.35	37.09		Other isomiRs
1515	Known	mature	isomiR	NW_017547202.1:1932356..1932383	NW_017547202.1_5067	NW_017547202.1_5067.162	asp-bantam-3p	TGAGATCAACGTGAAAGCTG	20	T>A	204	20.35	37.09		Other isomiRs
1516	Known	mature	isomiR	NW_017547202.1:1932356..1932383	NW_017547202.1_5067	NW_017547202.1_5067.163	asp-bantam-3p	TGAGATCATTGTGAAAGCTG	20	C>T	200	19.96	36.37		Other isomiRs
1517	Known	mature	isomiR	NW_017547202.1:1932356..1932383	NW_017547202.1_5067	NW_017547202.1_5067.164	asp-bantam-3p	TGAGACCATCGTGAAA	16	T>C	199	19.86	36.18		Other isomiRs
1518	Known	mature	isomiR	NW_017547202.1:1932356..1932383	NW_017547202.1_5067	NW_017547202.1_5067.165	asp-bantam-3p	TGAGATCATCGTGAAATCT	19	G>T	195	19.46	35.46		Other isomiRs
1519	Known	mature	isomiR	NW_017547202.1:1932356..1932383	NW_017547202.1_5067	NW_017547202.1_5067.166	asp-bantam-3p	TGAGAGCATCGTGAAAGCTGAT	22	T>G	194	19.36	35.28		Other isomiRs
1520	Known	mature	isomiR	NW_017547202.1:1932356..1932383	NW_017547202.1_5067	NW_017547202.1_5067.167	asp-bantam-3p	GAGAGCATCGTGAAAG	16	T>G	187	18.66	34		Other isomiRs
1521	Known	mature	isomiR	NW_017547202.1:1932356..1932383	NW_017547202.1_5067	NW_017547202.1_5067.168	asp-bantam-3p	TGAGATCAACGTGAAAGCTGA	21	T>A	187	18.66	34		Other isomiRs
1522	Known	mature	isomiR	NW_017547202.1:1932356..1932383	NW_017547202.1_5067	NW_017547202.1_5067.169	asp-bantam-3p	TGGGATCATCGTGAAAGCT	19	A>G	187	18.66	34		Other isomiRs
1523	Known	mature	isomiR	NW_017547202.1:1932356..1932383	NW_017547202.1_5067	NW_017547202.1_5067.170	asp-bantam-3p	TGTGATCATCGTGAAAGCT	19	A>T	183	18.26	33.28		Other isomiRs
1524	Known	mature	isomiR	NW_017547202.1:1932356..1932383	NW_017547202.1_5067	NW_017547202.1_5067.171	asp-bantam-3p	GATCATCGTTAAAGCTGA	18	G>T	182	18.16	33.09		Other isomiRs
1525	Known	mature	isomiR	NW_017547202.1:1932356..1932383	NW_017547202.1_5067	NW_017547202.1_5067.172	asp-bantam-3p	TGAGATCAGCGTGAAAGCTG	20	T>G	182	18.16	33.09		Other isomiRs
1526	Known	mature	isomiR	NW_017547202.1:1932356..1932383	NW_017547202.1_5067	NW_017547202.1_5067.173	asp-bantam-3p	GGTCATCGTGAAAGCTGAT	19	A>G	181	18.06	32.91		Other isomiRs
1527	Known	mature	isomiR	NW_017547202.1:1932356..1932383	NW_017547202.1_5067	NW_017547202.1_5067.174	asp-bantam-3p	GATCATCGTTAAAGCTG	17	G>T	180	17.96	32.73		Other isomiRs
1528	Known	mature	isomiR	NW_017547202.1:1932356..1932383	NW_017547202.1_5067	NW_017547202.1_5067.175	asp-bantam-3p	TGAGATCCTCGTGAAAGCTGAT	22	A>C	179	17.86	32.55		Other isomiRs
1529	Known	mature	isomiR	NW_017547202.1:1932356..1932383	NW_017547202.1_5067	NW_017547202.1_5067.176	asp-bantam-3p	AGATCATCGTGAAAGC	16	no	177	17.66	32.18		Other isomiRs
1530	Known	mature	isomiR	NW_017547202.1:1932356..1932383	NW_017547202.1_5067	NW_017547202.1_5067.177	asp-bantam-3p	TGAGATCATCGTGAAAGATGATT	23	C>A	177	17.66	32.18		Other isomiRs
1531	Known	mature	isomiR	NW_017547202.1:1932356..1932383	NW_017547202.1_5067	NW_017547202.1_5067.178	asp-bantam-3p	TGAGATCATGGTGAAAGCTG	20	C>G	174	17.36	31.64		Other isomiRs
1532	Known	mature	isomiR	NW_017547202.1:1932356..1932383	NW_017547202.1_5067	NW_017547202.1_5067.179	asp-bantam-3p	TGAGTTCATCGTGAAAGCTG	20	A>T	173	17.26	31.46		Other isomiRs
1533	Known	mature	isomiR	NW_017547202.1:1932356..1932383	NW_017547202.1_5067	NW_017547202.1_5067.180	asp-bantam-3p	AGCTCATCGTGAAAGCTGAT	20	A>C	167	16.66	30.37		Other isomiRs
1534	Known	mature	isomiR	NW_017547202.1:1932356..1932383	NW_017547202.1_5067	NW_017547202.1_5067.181	asp-bantam-3p	TGAGATCAGCGTGAAAGCTGA	21	T>G	165	16.46	30		Other isomiRs
1535	Known	mature	isomiR	NW_017547202.1:1932356..1932383	NW_017547202.1_5067	NW_017547202.1_5067.182	asp-bantam-3p	TGAGATCATCGTGAAACC	18	G>C	161	16.06	29.28		Other isomiRs
1536	Known	mature	isomiR	NW_017547202.1:1932356..1932383	NW_017547202.1_5067	NW_017547202.1_5067.183	asp-bantam-3p	TGAGATCATCGTGAAACCT	19	G>C	161	16.06	29.28		Other isomiRs
1537	Known	mature	isomiR	NW_017547202.1:1932356..1932383	NW_017547202.1_5067	NW_017547202.1_5067.184	asp-bantam-3p	AGATCATCGTTAAAGCTG	18	G>T	158	15.77	28.73		Other isomiRs
1538	Known	mature	isomiR	NW_017547202.1:1932356..1932383	NW_017547202.1_5067	NW_017547202.1_5067.185	asp-bantam-3p	TGAGATCATCGTGAAACCTGAT	22	G>C	158	15.77	28.73		Other isomiRs
1539	Known	mature	isomiR	NW_017547202.1:1932356..1932383	NW_017547202.1_5067	NW_017547202.1_5067.186	asp-bantam-3p	GTTCATCGTGAAAGCT	16	A>T	157	15.67	28.55		Other isomiRs
1540	Known	mature	isomiR	NW_017547202.1:1932356..1932383	NW_017547202.1_5067	NW_017547202.1_5067.187	asp-bantam-3p	GATCATCGTAAAAGCTG	17	G>A	154	15.37	28		Other isomiRs
1541	Known	mature	isomiR	NW_017547202.1:1932356..1932383	NW_017547202.1_5067	NW_017547202.1_5067.188	asp-bantam-3p	TGAGATAATCGTGAAAGCTGATT	23	C>A	152	15.17	27.64		Other isomiRs
1542	Known	mature	isomiR	NW_017547202.1:1932356..1932383	NW_017547202.1_5067	NW_017547202.1_5067.189	asp-bantam-3p	TGAGATCATCGTTAAAGCTGAT	22	G>T	150	14.97	27.28		Other isomiRs
1543	Known	mature	isomiR	NW_017547202.1:1932356..1932383	NW_017547202.1_5067	NW_017547202.1_5067.190	asp-bantam-3p	TGAGATTATCGTGAAAGCTGA	21	C>T	150	14.97	27.28		Other isomiRs
1544	Known	mature	isomiR	NW_017547202.1:1932356..1932383	NW_017547202.1_5067	NW_017547202.1_5067.191	asp-bantam-3p	TGAGATGATCGTGAAAGCTG	20	C>G	150	14.97	27.28		Other isomiRs
1545	Known	mature	isomiR	NW_017547202.1:1932356..1932383	NW_017547202.1_5067	NW_017547202.1_5067.192	asp-bantam-3p	GAGCTCATCGTGAAAGCTGATT	22	A>C	148	14.77	26.91		Other isomiRs
1546	Known	mature	isomiR	NW_017547202.1:1932356..1932383	NW_017547202.1_5067	NW_017547202.1_5067.193	asp-bantam-3p	TGAGATCATGGTGAAAGCTGA	21	C>G	148	14.77	26.91		Other isomiRs
1547	Known	mature	isomiR	NW_017547202.1:1932356..1932383	NW_017547202.1_5067	NW_017547202.1_5067.194	asp-bantam-3p	GGGCTCATCGTGAAAGCTGA	20	GGGC	147	14.67	26.73		Other isomiRs
1548	Known	mature	isomiR	NW_017547202.1:1932356..1932383	NW_017547202.1_5067	NW_017547202.1_5067.195	asp-bantam-3p	TGAGATCATGGTGAAAGCT	19	C>G	145	14.47	26.37		Other isomiRs
1549	Known	mature	isomiR	NW_017547202.1:1932356..1932383	NW_017547202.1_5067	NW_017547202.1_5067.196	asp-bantam-3p	TGAGATGATCGTGAAA	16	C>G	144	14.37	26.18		Other isomiRs
1550	Known	mature	isomiR	NW_017547202.1:1932356..1932383	NW_017547202.1_5067	NW_017547202.1_5067.197	asp-bantam-3p	TGAGTTCATCGTGAAAGCTGA	21	A>T	144	14.37	26.18		Other isomiRs
1551	Known	mature	isomiR	NW_017547202.1:1932356..1932383	NW_017547202.1_5067	NW_017547202.1_5067.198	asp-bantam-3p	GGGATCATCGTGAAAGCTGAT	21	A>G	143	14.27	26		Other isomiRs
1552	Known	mature	isomiR	NW_017547202.1:1932356..1932383	NW_017547202.1_5067	NW_017547202.1_5067.199	asp-bantam-3p	TTAGATCATCGTGAAAG	17	G>T	142	14.17	25.82		Other isomiRs
1553	Known	mature	isomiR	NW_017547202.1:1932356..1932383	NW_017547202.1_5067	NW_017547202.1_5067.200	asp-bantam-3p	GTTCATCGTGAAAGCTGAT	19	A>T	141	14.07	25.64		Other isomiRs
1554	Known	mature	isomiR	NW_017547202.1:1932356..1932383	NW_017547202.1_5067	NW_017547202.1_5067.201	asp-bantam-3p	AGATCATCGTAAAAGCTG	18	G>A	141	14.07	25.64		Other isomiRs
1555	Known	mature	isomiR	NW_017547202.1:1932356..1932383	NW_017547202.1_5067	NW_017547202.1_5067.202	asp-bantam-3p	AGTTCATCGTGAAAGCTGAT	20	A>T	141	14.07	25.64		Other isomiRs
1556	Known	mature	isomiR	NW_017547202.1:1932356..1932383	NW_017547202.1_5067	NW_017547202.1_5067.203	asp-bantam-3p	AGATCATCGTTAAAGCTGA	19	G>T	138	13.77	25.09		Other isomiRs
1557	Known	mature	isomiR	NW_017547202.1:1932356..1932383	NW_017547202.1_5067	NW_017547202.1_5067.204	asp-bantam-3p	GATCATCGTAAAAGCTGA	18	G>A	137	13.67	24.91		Other isomiRs
1558	Known	mature	isomiR	NW_017547202.1:1932356..1932383	NW_017547202.1_5067	NW_017547202.1_5067.205	asp-bantam-3p	TGAGATGATCGTGAAAG	17	C>G	136	13.57	24.73		Other isomiRs
1559	Known	mature	isomiR	NW_017547202.1:1932356..1932383	NW_017547202.1_5067	NW_017547202.1_5067.206	asp-bantam-3p	TGAGATCATAGTGAAAGCTG	20	C>A	136	13.57	24.73		Other isomiRs
1560	Known	mature	isomiR	NW_017547202.1:1932356..1932383	NW_017547202.1_5067	NW_017547202.1_5067.207	asp-bantam-3p	TGAGAACATCGTGAAAG	17	T>A	136	13.57	24.73		Other isomiRs
1561	Known	mature	isomiR	NW_017547202.1:1932356..1932383	NW_017547202.1_5067	NW_017547202.1_5067.208	asp-bantam-3p	GATAATCGTGAAAGCTGA	18	C>A	135	13.47	24.55		Other isomiRs
1562	Known	mature	isomiR	NW_017547202.1:1932356..1932383	NW_017547202.1_5067	NW_017547202.1_5067.209	asp-bantam-3p	TGAGATCATCCTGAAAGCTGA	21	G>C	134	13.37	24.37		Other isomiRs
1563	Known	mature	isomiR	NW_017547202.1:1932356..1932383	NW_017547202.1_5067	NW_017547202.1_5067.210	asp-bantam-3p	GGGCTCATCGTGAAAGCTG	19	GGGC	132	13.17	24		Other isomiRs
1564	Known	mature	isomiR	NW_017547202.1:1932356..1932383	NW_017547202.1_5067	NW_017547202.1_5067.211	asp-bantam-3p	GAGATAATCGTGAAAGCT	18	C>A	132	13.17	24		Other isomiRs
1565	Known	mature	isomiR	NW_017547202.1:1932356..1932383	NW_017547202.1_5067	NW_017547202.1_5067.212	asp-bantam-3p	GAGATCATCGTGAAAGATGA	20	C>A	131	13.07	23.82		Other isomiRs
1566	Known	mature	isomiR	NW_017547202.1:1932356..1932383	NW_017547202.1_5067	NW_017547202.1_5067.213	asp-bantam-3p	GAGCTCATCGTGAAAGC	17	A>C	131	13.07	23.82		Other isomiRs
1567	Known	mature	isomiR	NW_017547202.1:1932356..1932383	NW_017547202.1_5067	NW_017547202.1_5067.214	asp-bantam-3p	GTGATCATCGTGAAAGCTGAT	21	A>T	128	12.77	23.27		Other isomiRs
1568	Known	mature	isomiR	NW_017547202.1:1932356..1932383	NW_017547202.1_5067	NW_017547202.1_5067.215	asp-bantam-3p	TGAGATCATCGTGAAAGTTGA	21	C>T	127	12.67	23.09		Other isomiRs
1569	Known	mature	isomiR	NW_017547202.1:1932356..1932383	NW_017547202.1_5067	NW_017547202.1_5067.216	asp-bantam-3p	TGAGATCAGCGTGAAAGCT	19	T>G	127	12.67	23.09		Other isomiRs
1570	Known	mature	isomiR	NW_017547202.1:1932356..1932383	NW_017547202.1_5067	NW_017547202.1_5067.217	asp-bantam-3p	TGAGATCATCGTGTAAGCTG	20	A>T	121	12.07	22		Other isomiRs
1571	Known	mature	isomiR	NW_017547202.1:1932356..1932383	NW_017547202.1_5067	NW_017547202.1_5067.218	asp-bantam-3p	AGATCATCGTGAAAGCTGATT	21	no	119	11.87	21.64		Other isomiRs
1572	Known	mature	isomiR	NW_017547202.1:1932356..1932383	NW_017547202.1_5067	NW_017547202.1_5067.219	asp-bantam-3p	TGAGATTATCGTGAAA	16	C>T	119	11.87	21.64		Other isomiRs
1573	Known	mature	isomiR	NW_017547202.1:1932356..1932383	NW_017547202.1_5067	NW_017547202.1_5067.220	asp-bantam-3p	GATCATCGTGAAAGCTTA	18	G>T	118	11.77	21.46		Other isomiRs
1574	Known	mature	isomiR	NW_017547202.1:1932356..1932383	NW_017547202.1_5067	NW_017547202.1_5067.221	asp-bantam-3p	AGATAATCGTGAAAGCTG	18	C>A	118	11.77	21.46		Other isomiRs
1575	Known	mature	isomiR	NW_017547202.1:1932356..1932383	NW_017547202.1_5067	NW_017547202.1_5067.222	asp-bantam-3p	TGAGATCATCATGAAAGC	18	G>A	118	11.77	21.46		Other isomiRs
1576	Known	mature	isomiR	NW_017547202.1:1932356..1932383	NW_017547202.1_5067	NW_017547202.1_5067.223	asp-bantam-3p	TGAGATCATCGTGTAAGCTGA	21	A>T	118	11.77	21.46		Other isomiRs
1577	Known	mature	isomiR	NW_017547202.1:1932356..1932383	NW_017547202.1_5067	NW_017547202.1_5067.224	asp-bantam-3p	TGAGATTATCGTGAAAG	17	C>T	117	11.67	21.27		Other isomiRs
1578	Known	mature	isomiR	NW_017547202.1:1932356..1932383	NW_017547202.1_5067	NW_017547202.1_5067.225	asp-bantam-3p	CTCATCGTGAAAGCT	15	A>C	116	11.57	21.09		Other isomiRs
1579	Known	mature	isomiR	NW_017547202.1:1932356..1932383	NW_017547202.1_5067	NW_017547202.1_5067.226	asp-bantam-3p	GAGGTCATCGTGAAA	15	A>G	116	11.57	21.09		Other isomiRs
1580	Known	mature	isomiR	NW_017547202.1:1932356..1932383	NW_017547202.1_5067	NW_017547202.1_5067.227	asp-bantam-3p	GAGATAATCGTGAAAGCTGAT	21	C>A	115	11.47	20.91		Other isomiRs
1581	Known	mature	isomiR	NW_017547202.1:1932356..1932383	NW_017547202.1_5067	NW_017547202.1_5067.228	asp-bantam-3p	TGAGATCATCGTGAAAGCTGATTTT	25	no	115	11.47	20.91		Other isomiRs
1582	Known	mature	isomiR	NW_017547202.1:1932356..1932383	NW_017547202.1_5067	NW_017547202.1_5067.229	asp-bantam-3p	GAGATCAGCGTGAAAG	16	T>G	114	11.37	20.73		Other isomiRs
1583	Known	mature	isomiR	NW_017547202.1:1932356..1932383	NW_017547202.1_5067	NW_017547202.1_5067.230	asp-bantam-3p	TGAGGTCATCGTGAAAGCTGAT	22	A>G	114	11.37	20.73		Other isomiRs
1584	Known	mature	isomiR	NW_017547202.1:1932356..1932383	NW_017547202.1_5067	NW_017547202.1_5067.231	asp-bantam-3p	TGAGATGATCGTGAAAGCTGA	21	C>G	111	11.08	20.18		Other isomiRs
1585	Known	mature	isomiR	NW_017547202.1:1932356..1932383	NW_017547202.1_5067	NW_017547202.1_5067.232	asp-bantam-3p	TGAGATCATCCTGAAAGCTG	20	G>C	110	10.98	20		Other isomiRs
1586	Known	mature	isomiR	NW_017547202.1:1932356..1932383	NW_017547202.1_5067	NW_017547202.1_5067.233	asp-bantam-3p	AGATAATCGTGAAAGCTGA	19	C>A	108	10.78	19.64		Other isomiRs
1587	Known	mature	isomiR	NW_017547202.1:1932356..1932383	NW_017547202.1_5067	NW_017547202.1_5067.234	asp-bantam-3p	GAGATCATCGTGAAAGCTT	19	G>T	108	10.78	19.64		Other isomiRs
1588	Known	mature	isomiR	NW_017547202.1:1932356..1932383	NW_017547202.1_5067	NW_017547202.1_5067.235	asp-bantam-3p	TGAGGTCATCGTGAAAGCT	19	A>G	107	10.68	19.46		Other isomiRs
1589	Known	mature	isomiR	NW_017547202.1:1932356..1932383	NW_017547202.1_5067	NW_017547202.1_5067.236	asp-bantam-3p	AGGTCATCGTGAAAGCTGAT	20	A>G	104	10.38	18.91		Other isomiRs
1590	Known	mature	isomiR	NW_017547202.1:1932356..1932383	NW_017547202.1_5067	NW_017547202.1_5067.237	asp-bantam-3p	TGAGATCATCGTAAAAGCTGAT	22	G>A	103	10.28	18.73		Other isomiRs
1591	Known	mature	isomiR	NW_017547202.1:1932356..1932383	NW_017547202.1_5067	NW_017547202.1_5067.238	asp-bantam-3p	GAGATCATCGTTAAAGCTG	19	G>T	102	10.18	18.55		Other isomiRs
1592	Known	mature	isomiR	NW_017547202.1:1932356..1932383	NW_017547202.1_5067	NW_017547202.1_5067.239	asp-bantam-3p	TGAGATCACCGTGAAAGCTG	20	T>C	102	10.18	18.55		Other isomiRs
1593	Known	mature	isomiR	NW_017547202.1:1932356..1932383	NW_017547202.1_5067	NW_017547202.1_5067.240	asp-bantam-3p	AGATCATCGTAAAAGCTGA	19	G>A	101	10.08	18.37		Other isomiRs
1594	Known	mature	isomiR	NW_017547202.1:1932356..1932383	NW_017547202.1_5067	NW_017547202.1_5067.241	asp-bantam-3p	GAGATCATCGTGAAAGATTAT	21	ATTAT	100	9.98	18.18		Other isomiRs
1595	Known	mature	isomiR	NW_017547202.1:1932356..1932383	NW_017547202.1_5067	NW_017547202.1_5067.242	asp-bantam-3p	TGAGATCCTCGTGAAAGC	18	A>C	100	9.98	18.18		Other isomiRs
1596	Known	mature	isomiR	NW_017547202.1:1932356..1932383	NW_017547202.1_5067	NW_017547202.1_5067.243	asp-bantam-3p	TGAGATCGTCGTGAAAGCTGA	21	A>G	99	9.88	18		Other isomiRs
1597	Known	mature	isomiR	NW_017547202.1:1932356..1932383	NW_017547202.1_5067	NW_017547202.1_5067.244	asp-bantam-3p	TGAGATCGTCGTGAAAGCTG	20	A>G	99	9.88	18		Other isomiRs
1598	Known	mature	isomiR	NW_017547202.1:1932356..1932383	NW_017547202.1_5067	NW_017547202.1_5067.245	asp-bantam-3p	TGAGATCATCGTGAAAGGTGAT	22	C>G	97	9.68	17.64		Other isomiRs
1599	Known	mature	isomiR	NW_017547202.1:1932356..1932383	NW_017547202.1_5067	NW_017547202.1_5067.246	asp-bantam-3p	TGAGATCATTGTGAAAGCTGA	21	C>T	97	9.68	17.64		Other isomiRs
1600	Known	mature	isomiR	NW_017547202.1:1932356..1932383	NW_017547202.1_5067	NW_017547202.1_5067.247	asp-bantam-3p	GAGATCATCGTAAAAGCTG	19	G>A	96	9.58	17.46		Other isomiRs
1601	Known	mature	isomiR	NW_017547202.1:1932356..1932383	NW_017547202.1_5067	NW_017547202.1_5067.248	asp-bantam-3p	TGAGATCATCGTGAAAGCCG	20	T>C	96	9.58	17.46		Other isomiRs
1602	Known	mature	isomiR	NW_017547202.1:1932356..1932383	NW_017547202.1_5067	NW_017547202.1_5067.249	asp-bantam-3p	TGAGATCATCGTCAAAGCTGAT	22	G>C	96	9.58	17.46		Other isomiRs
1603	Known	mature	isomiR	NW_017547202.1:1932356..1932383	NW_017547202.1_5067	NW_017547202.1_5067.250	asp-bantam-3p	TGAGATCATCGTCAAAGCT	19	G>C	96	9.58	17.46		Other isomiRs
1604	Known	mature	isomiR	NW_017547202.1:1932356..1932383	NW_017547202.1_5067	NW_017547202.1_5067.251	asp-bantam-3p	TGAGATCATCGTGAAACATGA	21	CATGA	95	9.48	17.27		Other isomiRs
1605	Known	mature	isomiR	NW_017547202.1:1932356..1932383	NW_017547202.1_5067	NW_017547202.1_5067.252	asp-bantam-3p	TGAGAACATCGTGAAAGCTGAT	22	T>A	94	9.38	17.09		Other isomiRs
1606	Known	mature	isomiR	NW_017547202.1:1932356..1932383	NW_017547202.1_5067	NW_017547202.1_5067.253	asp-bantam-3p	GAGAGCATCGTGAAA	15	T>G	93	9.28	16.91		Other isomiRs
1607	Known	mature	isomiR	NW_017547202.1:1932356..1932383	NW_017547202.1_5067	NW_017547202.1_5067.254	asp-bantam-3p	TGAGATCATCGTCAAA	16	G>C	93	9.28	16.91		Other isomiRs
1608	Known	mature	isomiR	NW_017547202.1:1932356..1932383	NW_017547202.1_5067	NW_017547202.1_5067.255	asp-bantam-3p	CTCATCGTGAAAGCTGAT	18	A>C	92	9.18	16.73		Other isomiRs
1609	Known	mature	isomiR	NW_017547202.1:1932356..1932383	NW_017547202.1_5067	NW_017547202.1_5067.256	asp-bantam-3p	GATAATCGTGAAAGCTG	17	C>A	91	9.08	16.55		Other isomiRs
1610	Known	mature	isomiR	NW_017547202.1:1932356..1932383	NW_017547202.1_5067	NW_017547202.1_5067.257	asp-bantam-3p	TGAGATCACCGTGAAAGCTGA	21	T>C	91	9.08	16.55		Other isomiRs
1611	Known	mature	isomiR	NW_017547202.1:1932356..1932383	NW_017547202.1_5067	NW_017547202.1_5067.258	asp-bantam-3p	TGACATCATCGTGAAAGCTG	20	G>C	91	9.08	16.55		Other isomiRs
1612	Known	mature	isomiR	NW_017547202.1:1932356..1932383	NW_017547202.1_5067	NW_017547202.1_5067.259	asp-bantam-3p	TGAGAACATCGTGAAAGCT	19	T>A	91	9.08	16.55		Other isomiRs
1613	Known	mature	isomiR	NW_017547202.1:1932356..1932383	NW_017547202.1_5067	NW_017547202.1_5067.260	asp-bantam-3p	TGAGATCATCATGAAAG	17	G>A	89	8.88	16.18		Other isomiRs
1614	Known	mature	isomiR	NW_017547202.1:1932356..1932383	NW_017547202.1_5067	NW_017547202.1_5067.261	asp-bantam-3p	GTGCTCATCGTGAAAGCTGAT	21	GTGC	88	8.78	16		Other isomiRs
1615	Known	mature	isomiR	NW_017547202.1:1932356..1932383	NW_017547202.1_5067	NW_017547202.1_5067.262	asp-bantam-3p	ATCATCGTTAAAGCTG	16	G>T	87	8.68	15.82		Other isomiRs
1616	Known	mature	isomiR	NW_017547202.1:1932356..1932383	NW_017547202.1_5067	NW_017547202.1_5067.263	asp-bantam-3p	TGTGATCATCGTGAAAG	17	A>T	87	8.68	15.82		Other isomiRs
1617	Known	mature	isomiR	NW_017547202.1:1932356..1932383	NW_017547202.1_5067	NW_017547202.1_5067.264	asp-bantam-3p	TGAGATCATCGTTAAAGCT	19	G>T	86	8.58	15.64		Other isomiRs
1618	Known	mature	isomiR	NW_017547202.1:1932356..1932383	NW_017547202.1_5067	NW_017547202.1_5067.265	asp-bantam-3p	TGAGATCATCTTGAAAGCTG	20	G>T	86	8.58	15.64		Other isomiRs
1619	Known	mature	isomiR	NW_017547202.1:1932356..1932383	NW_017547202.1_5067	NW_017547202.1_5067.266	asp-bantam-3p	GAGATCATCGTTAAAGCTGA	20	G>T	85	8.48	15.46		Other isomiRs
1620	Known	mature	isomiR	NW_017547202.1:1932356..1932383	NW_017547202.1_5067	NW_017547202.1_5067.267	asp-bantam-3p	TGAGATCAACGTGAAAGCT	19	T>A	85	8.48	15.46		Other isomiRs
1621	Known	mature	isomiR	NW_017547202.1:1932356..1932383	NW_017547202.1_5067	NW_017547202.1_5067.268	asp-bantam-3p	TTAGATCATCGTGAAAGC	18	G>T	85	8.48	15.46		Other isomiRs
1622	Known	mature	isomiR	NW_017547202.1:1932356..1932383	NW_017547202.1_5067	NW_017547202.1_5067.269	asp-bantam-3p	GCTCATCGTGAAAGC	15	A>C	84	8.38	15.27		Other isomiRs
1623	Known	mature	isomiR	NW_017547202.1:1932356..1932383	NW_017547202.1_5067	NW_017547202.1_5067.270	asp-bantam-3p	TGAGATCATAGTGAAAGCTGA	21	C>A	84	8.38	15.27		Other isomiRs
1624	Known	mature	isomiR	NW_017547202.1:1932356..1932383	NW_017547202.1_5067	NW_017547202.1_5067.271	asp-bantam-3p	TGAGATCATCTTGAAAGCTGA	21	G>T	84	8.38	15.27		Other isomiRs
1625	Known	mature	isomiR	NW_017547202.1:1932356..1932383	NW_017547202.1_5067	NW_017547202.1_5067.272	asp-bantam-3p	TGAGATCCTCGTGAAAGCT	19	A>C	84	8.38	15.27		Other isomiRs
1626	Known	mature	isomiR	NW_017547202.1:1932356..1932383	NW_017547202.1_5067	NW_017547202.1_5067.273	asp-bantam-3p	TGAGAACATCGTGAAA	16	T>A	83	8.28	15.09		Other isomiRs
1627	Known	mature	isomiR	NW_017547202.1:1932356..1932383	NW_017547202.1_5067	NW_017547202.1_5067.274	asp-bantam-3p	GAGATCATCGTAAAAGCTGA	20	G>A	81	8.08	14.73		Other isomiRs
1628	Known	mature	isomiR	NW_017547202.1:1932356..1932383	NW_017547202.1_5067	NW_017547202.1_5067.275	asp-bantam-3p	TGAGATCTTCGTGAAAGCTG	20	A>T	81	8.08	14.73		Other isomiRs
1629	Known	mature	isomiR	NW_017547202.1:1932356..1932383	NW_017547202.1_5067	NW_017547202.1_5067.276	asp-bantam-3p	TTAGATCATCGTGAAA	16	G>T	81	8.08	14.73		Other isomiRs
1630	Known	mature	isomiR	NW_017547202.1:1932356..1932383	NW_017547202.1_5067	NW_017547202.1_5067.277	asp-bantam-3p	GTGCTCATCGTGAAAGCT	18	GTGC	80	7.98	14.55		Other isomiRs
1631	Known	mature	isomiR	NW_017547202.1:1932356..1932383	NW_017547202.1_5067	NW_017547202.1_5067.278	asp-bantam-3p	TGAGATCATCATGAAA	16	G>A	80	7.98	14.55		Other isomiRs
1632	Known	mature	isomiR	NW_017547202.1:1932356..1932383	NW_017547202.1_5067	NW_017547202.1_5067.279	asp-bantam-3p	TGAGATCCTCGTGAA	15	A>C	80	7.98	14.55		Other isomiRs
1633	Known	mature	isomiR	NW_017547202.1:1932356..1932383	NW_017547202.1_5067	NW_017547202.1_5067.280	asp-bantam-3p	TGAGATCATCGTGAACGCTGAT	22	A>C	77	7.68	14		Other isomiRs
1634	Known	mature	isomiR	NW_017547202.1:1932356..1932383	NW_017547202.1_5067	NW_017547202.1_5067.281	asp-bantam-3p	TGAGATCATCGTCAAAG	17	G>C	77	7.68	14		Other isomiRs
1635	Known	mature	isomiR	NW_017547202.1:1932356..1932383	NW_017547202.1_5067	NW_017547202.1_5067.282	asp-bantam-3p	GAGATCATCGTGAAAGATTA	20	ATTA	76	7.58	13.82		Other isomiRs
1636	Known	mature	isomiR	NW_017547202.1:1932356..1932383	NW_017547202.1_5067	NW_017547202.1_5067.283	asp-bantam-3p	GGGATCATCGTGAAAGCT	18	A>G	76	7.58	13.82		Other isomiRs
1637	Known	mature	isomiR	NW_017547202.1:1932356..1932383	NW_017547202.1_5067	NW_017547202.1_5067.284	asp-bantam-3p	AGATCATCGTGAAAGCTTA	19	G>T	75	7.48	13.64		Other isomiRs
1638	Known	mature	isomiR	NW_017547202.1:1932356..1932383	NW_017547202.1_5067	NW_017547202.1_5067.285	asp-bantam-3p	TGAGATCATCGTGTAA	16	A>T	75	7.48	13.64		Other isomiRs
1639	Known	mature	isomiR	NW_017547202.1:1932356..1932383	NW_017547202.1_5067	NW_017547202.1_5067.286	asp-bantam-3p	TGAGATCATCGTAAAAGCT	19	G>A	74	7.38	13.46		Other isomiRs
1640	Known	mature	isomiR	NW_017547202.1:1932356..1932383	NW_017547202.1_5067	NW_017547202.1_5067.287	asp-bantam-3p	TGAGATCATCGTGAAAGCCGATT	23	T>C	74	7.38	13.46		Other isomiRs
1641	Known	mature	isomiR	NW_017547202.1:1932356..1932383	NW_017547202.1_5067	NW_017547202.1_5067.288	asp-bantam-3p	GAGATCATCGTGAAAGATGAT	21	C>A	73	7.28	13.27		Other isomiRs
1642	Known	mature	isomiR	NW_017547202.1:1932356..1932383	NW_017547202.1_5067	NW_017547202.1_5067.289	asp-bantam-3p	TGAGATCTTCGTGAAAGCTGA	21	A>T	73	7.28	13.27		Other isomiRs
1643	Known	mature	isomiR	NW_017547202.1:1932356..1932383	NW_017547202.1_5067	NW_017547202.1_5067.290	asp-bantam-3p	TGAGATCCTCGTGAAAG	17	A>C	73	7.28	13.27		Other isomiRs
1644	Known	mature	isomiR	NW_017547202.1:1932356..1932383	NW_017547202.1_5067	NW_017547202.1_5067.291	asp-bantam-3p	ATCGTGAAAGCTGATT	16	no	70	6.98	12.73		Other isomiRs
1645	Known	mature	isomiR	NW_017547202.1:1932356..1932383	NW_017547202.1_5067	NW_017547202.1_5067.292	asp-bantam-3p	GTGCTCATCGTGAAAG	16	GTGC	70	6.98	12.73		Other isomiRs
1646	Known	mature	isomiR	NW_017547202.1:1932356..1932383	NW_017547202.1_5067	NW_017547202.1_5067.293	asp-bantam-3p	TGAGATCATTGTGAAAGCTGAT	22	C>T	70	6.98	12.73	pca-bantam-3p	isomiRs matching miRBase miRNAs
1647	Known	mature	isomiR	NW_017547202.1:1932356..1932383	NW_017547202.1_5067	NW_017547202.1_5067.294	asp-bantam-3p	TGAGATCATCGGGAAAGCTGAT	22	T>G	69	6.88	12.55		Other isomiRs
1648	Known	mature	isomiR	NW_017547202.1:1932356..1932383	NW_017547202.1_5067	NW_017547202.1_5067.295	asp-bantam-3p	TGGGATCATCGTGAAAGC	18	A>G	67	6.69	12.18		Other isomiRs
1649	Known	mature	isomiR	NW_017547202.1:1932356..1932383	NW_017547202.1_5067	NW_017547202.1_5067.296	asp-bantam-3p	TGAGATCATCGTGCAATC	18	CAATC	67	6.69	12.18		Other isomiRs
1650	Known	mature	isomiR	NW_017547202.1:1932356..1932383	NW_017547202.1_5067	NW_017547202.1_5067.297	asp-bantam-3p	TGAGATCATCGTGAAAGTTG	20	C>T	67	6.69	12.18		Other isomiRs
1651	Known	mature	isomiR	NW_017547202.1:1932356..1932383	NW_017547202.1_5067	NW_017547202.1_5067.298	asp-bantam-3p	TGAGTTCATCGTGAAAGCT	19	A>T	67	6.69	12.18		Other isomiRs
1652	Known	mature	isomiR	NW_017547202.1:1932356..1932383	NW_017547202.1_5067	NW_017547202.1_5067.299	asp-bantam-3p	TGAGATCATCGGGAAAGCT	19	T>G	67	6.69	12.18		Other isomiRs
1653	Known	mature	isomiR	NW_017547202.1:1932356..1932383	NW_017547202.1_5067	NW_017547202.1_5067.300	asp-bantam-3p	TGAGATCACCGTGAAAG	17	T>C	66	6.59	12		Other isomiRs
1654	Known	mature	isomiR	NW_017547202.1:1932356..1932383	NW_017547202.1_5067	NW_017547202.1_5067.301	asp-bantam-3p	TGAGATCATCGTGCAAGCTGATT	23	A>C	66	6.59	12		Other isomiRs
1655	Known	mature	isomiR	NW_017547202.1:1932356..1932383	NW_017547202.1_5067	NW_017547202.1_5067.302	asp-bantam-3p	AGATCATCGTGAAAGCTTAT	20	G>T	65	6.49	11.82		Other isomiRs
1656	Known	mature	isomiR	NW_017547202.1:1932356..1932383	NW_017547202.1_5067	NW_017547202.1_5067.303	asp-bantam-3p	GTGATCATCGTGAAAGCT	18	A>T	65	6.49	11.82		Other isomiRs
1657	Known	mature	isomiR	NW_017547202.1:1932356..1932383	NW_017547202.1_5067	NW_017547202.1_5067.304	asp-bantam-3p	ATCATCGTAAAAGCTG	16	G>A	64	6.39	11.64		Other isomiRs
1658	Known	mature	isomiR	NW_017547202.1:1932356..1932383	NW_017547202.1_5067	NW_017547202.1_5067.305	asp-bantam-3p	GATCATCGTCAAAGCTG	17	G>C	64	6.39	11.64		Other isomiRs
1659	Known	mature	isomiR	NW_017547202.1:1932356..1932383	NW_017547202.1_5067	NW_017547202.1_5067.306	asp-bantam-3p	GAGATCCTCGTGAAAGCTG	19	A>C	63	6.29	11.46		Other isomiRs
1660	Known	mature	isomiR	NW_017547202.1:1932356..1932383	NW_017547202.1_5067	NW_017547202.1_5067.307	asp-bantam-3p	TGAGATCATCCTGAAAGCT	19	G>C	63	6.29	11.46		Other isomiRs
1661	Known	mature	isomiR	NW_017547202.1:1932356..1932383	NW_017547202.1_5067	NW_017547202.1_5067.308	asp-bantam-3p	TTAGATCATCGTGAAAGCTGATT	23	G>T	63	6.29	11.46		Other isomiRs
1662	Known	mature	isomiR	NW_017547202.1:1932356..1932383	NW_017547202.1_5067	NW_017547202.1_5067.309	asp-bantam-3p	GATCCTCGTGAAAGCTG	17	A>C	61	6.09	11.09		Other isomiRs
1663	Known	mature	isomiR	NW_017547202.1:1932356..1932383	NW_017547202.1_5067	NW_017547202.1_5067.310	asp-bantam-3p	GATCCTCGTGAAAGCTGA	18	A>C	60	5.99	10.91		Other isomiRs
1664	Known	mature	isomiR	NW_017547202.1:1932356..1932383	NW_017547202.1_5067	NW_017547202.1_5067.311	asp-bantam-3p	GAGATAATCGTGAAAGC	17	C>A	60	5.99	10.91		Other isomiRs
1665	Known	mature	isomiR	NW_017547202.1:1932356..1932383	NW_017547202.1_5067	NW_017547202.1_5067.312	asp-bantam-3p	GAGTTCATCGTGAAA	15	A>T	60	5.99	10.91		Other isomiRs
1666	Known	mature	isomiR	NW_017547202.1:1932356..1932383	NW_017547202.1_5067	NW_017547202.1_5067.313	asp-bantam-3p	TGAGATCAACGTGAAAGCTGAT	22	T>A	60	5.99	10.91		Other isomiRs
1667	Known	mature	isomiR	NW_017547202.1:1932356..1932383	NW_017547202.1_5067	NW_017547202.1_5067.314	asp-bantam-3p	TGAGATCATCGTGTAAGCT	19	A>T	60	5.99	10.91		Other isomiRs
1668	Known	mature	isomiR	NW_017547202.1:1932356..1932383	NW_017547202.1_5067	NW_017547202.1_5067.315	asp-bantam-3p	GATCATCGTGAAAGCTTAT	19	G>T	59	5.89	10.73		Other isomiRs
1669	Known	mature	isomiR	NW_017547202.1:1932356..1932383	NW_017547202.1_5067	NW_017547202.1_5067.316	asp-bantam-3p	TGAGATGATCGTGAAAGCT	19	C>G	58	5.79	10.55		Other isomiRs
1670	Known	mature	isomiR	NW_017547202.1:1932356..1932383	NW_017547202.1_5067	NW_017547202.1_5067.317	asp-bantam-3p	GATAATCGTGAAAGCT	16	C>A	57	5.69	10.36		Other isomiRs
1671	Known	mature	isomiR	NW_017547202.1:1932356..1932383	NW_017547202.1_5067	NW_017547202.1_5067.318	asp-bantam-3p	GAGAACATCGTGAAAG	16	T>A	57	5.69	10.36		Other isomiRs
1672	Known	mature	isomiR	NW_017547202.1:1932356..1932383	NW_017547202.1_5067	NW_017547202.1_5067.319	asp-bantam-3p	TGGGATCATCGTGAAAG	17	A>G	57	5.69	10.36		Other isomiRs
1673	Known	mature	isomiR	NW_017547202.1:1932356..1932383	NW_017547202.1_5067	NW_017547202.1_5067.320	asp-bantam-3p	TGCGATCATCGTGAAAGCTG	20	A>C	57	5.69	10.36		Other isomiRs
1674	Known	mature	isomiR	NW_017547202.1:1932356..1932383	NW_017547202.1_5067	NW_017547202.1_5067.321	asp-bantam-3p	AGATCATCGTCAAAGCTG	18	G>C	56	5.59	10.18		Other isomiRs
1675	Known	mature	isomiR	NW_017547202.1:1932356..1932383	NW_017547202.1_5067	NW_017547202.1_5067.322	asp-bantam-3p	GAGGTCATCGTGAAAGCTGATT	22	A>G	56	5.59	10.18		Other isomiRs
1676	Known	mature	isomiR	NW_017547202.1:1932356..1932383	NW_017547202.1_5067	NW_017547202.1_5067.323	asp-bantam-3p	CATCGTGAAAGCTGATT	17	no	55	5.49	10		Other isomiRs
1677	Known	mature	isomiR	NW_017547202.1:1932356..1932383	NW_017547202.1_5067	NW_017547202.1_5067.324	asp-bantam-3p	TGAGAGCATCGTGAAAGC	18	T>G	55	5.49	10		Other isomiRs
1678	Known	mature	isomiR	NW_017547202.1:1932356..1932383	NW_017547202.1_5067	NW_017547202.1_5067.325	asp-bantam-3p	TGAGATCATCGTGAAAGCTGATTT	24	no	55	5.49	10		Other isomiRs
1679	Known	mature	isomiR	NW_017547202.1:1932356..1932383	NW_017547202.1_5067	NW_017547202.1_5067.326	asp-bantam-3p	TGAGATCATAGTGAAAGCT	19	C>A	55	5.49	10		Other isomiRs
1680	Known	mature	isomiR	NW_017547202.1:1932356..1932383	NW_017547202.1_5067	NW_017547202.1_5067.327	asp-bantam-3p	GATCATCGTTAAAGCTGAT	19	G>T	54	5.39	9.82		Other isomiRs
1681	Known	mature	isomiR	NW_017547202.1:1932356..1932383	NW_017547202.1_5067	NW_017547202.1_5067.328	asp-bantam-3p	GAGACCATCGTGAAAG	16	T>C	54	5.39	9.82		Other isomiRs
1682	Known	mature	isomiR	NW_017547202.1:1932356..1932383	NW_017547202.1_5067	NW_017547202.1_5067.329	asp-bantam-3p	TGAGATCATCGTGAAAGCTGT	21	A>T	54	5.39	9.82		Other isomiRs
1683	Known	mature	isomiR	NW_017547202.1:1932356..1932383	NW_017547202.1_5067	NW_017547202.1_5067.330	asp-bantam-3p	TGAGATCATCTTGAAAGCT	19	G>T	54	5.39	9.82		Other isomiRs
1684	Known	mature	isomiR	NW_017547202.1:1932356..1932383	NW_017547202.1_5067	NW_017547202.1_5067.331	asp-bantam-3p	TGAGATCATCGTGCAAGC	18	A>C	54	5.39	9.82		Other isomiRs
1685	Known	mature	isomiR	NW_017547202.1:1932356..1932383	NW_017547202.1_5067	NW_017547202.1_5067.332	asp-bantam-3p	AGATCCTCGTGAAAGCTG	18	A>C	53	5.29	9.64		Other isomiRs
1686	Known	mature	isomiR	NW_017547202.1:1932356..1932383	NW_017547202.1_5067	NW_017547202.1_5067.333	asp-bantam-3p	GAGTTCATCGTGAAAGCTGATT	22	A>T	53	5.29	9.64		Other isomiRs
1687	Known	mature	isomiR	NW_017547202.1:1932356..1932383	NW_017547202.1_5067	NW_017547202.1_5067.334	asp-bantam-3p	TGAGATCAGCGTGAAAGCTGAT	22	T>G	53	5.29	9.64		Other isomiRs
1688	Known	mature	isomiR	NW_017547202.1:1932356..1932383	NW_017547202.1_5067	NW_017547202.1_5067.335	asp-bantam-3p	TGCGATCATCGTGAAAGCTGA	21	A>C	53	5.29	9.64		Other isomiRs
1689	Known	mature	isomiR	NW_017547202.1:1932356..1932383	NW_017547202.1_5067	NW_017547202.1_5067.336	asp-bantam-3p	TGAGATCATCGTGAACGCT	19	A>C	53	5.29	9.64		Other isomiRs
1690	Known	mature	isomiR	NW_017547202.1:1932356..1932383	NW_017547202.1_5067	NW_017547202.1_5067.337	asp-bantam-3p	AGATCCTCGTGAAAGCTGA	19	A>C	52	5.19	9.46		Other isomiRs
1691	Known	mature	isomiR	NW_017547202.1:1932356..1932383	NW_017547202.1_5067	NW_017547202.1_5067.338	asp-bantam-3p	TGAGATCATCGCGAAAGCTG	20	T>C	52	5.19	9.46		Other isomiRs
1692	Known	mature	isomiR	NW_017547202.1:1932356..1932383	NW_017547202.1_5067	NW_017547202.1_5067.339	asp-bantam-3p	TGACATCATCGTGAAAGCTGA	21	G>C	52	5.19	9.46		Other isomiRs
1693	Known	mature	isomiR	NW_017547202.1:1932356..1932383	NW_017547202.1_5067	NW_017547202.1_5067.340	asp-bantam-3p	TGAGTTCATCGTGAAAGCTGAT	22	A>T	52	5.19	9.46		Other isomiRs
1694	Known	mature	isomiR	NW_017547202.1:1932356..1932383	NW_017547202.1_5067	NW_017547202.1_5067.341	asp-bantam-3p	TCATCGTGAAAGCTGATT	18	no	51	5.09	9.27		Other isomiRs
1695	Known	mature	isomiR	NW_017547202.1:1932356..1932383	NW_017547202.1_5067	NW_017547202.1_5067.342	asp-bantam-3p	ATCATCGTGAAAGCTGATT	19	no	51	5.09	9.27		Other isomiRs
1696	Known	mature	isomiR	NW_017547202.1:1932356..1932383	NW_017547202.1_5067	NW_017547202.1_5067.343	asp-bantam-3p	GAGATCCTCGTGAAAGCTGA	20	A>C	51	5.09	9.27		Other isomiRs
1697	Known	mature	isomiR	NW_017547202.1:1932356..1932383	NW_017547202.1_5067	NW_017547202.1_5067.344	asp-bantam-3p	GGTCATCGTGAAAGC	15	A>G	50	4.99	9.09		Other isomiRs
1698	Known	mature	isomiR	NW_017547202.1:1932356..1932383	NW_017547202.1_5067	NW_017547202.1_5067.345	asp-bantam-3p	GAGATCATCGTGAAAGATG	19	C>A	49	4.89	8.91		Other isomiRs
1699	Known	mature	isomiR	NW_017547202.1:1932356..1932383	NW_017547202.1_5067	NW_017547202.1_5067.346	asp-bantam-3p	TGAGATCATCATGAAAGCTGATT	23	G>A	48	4.79	8.73		Other isomiRs
1700	Known	mature	isomiR	NW_017547202.1:1932356..1932383	NW_017547202.1_5067	NW_017547202.1_5067.347	asp-bantam-3p	TGAGATCATCGTGCAAG	17	A>C	48	4.79	8.73		Other isomiRs
1701	Known	mature	isomiR	NW_017547202.1:1932356..1932383	NW_017547202.1_5067	NW_017547202.1_5067.348	asp-bantam-3p	AGCTCATCGTGAAAGC	16	A>C	47	4.69	8.55		Other isomiRs
1702	Known	mature	isomiR	NW_017547202.1:1932356..1932383	NW_017547202.1_5067	NW_017547202.1_5067.349	asp-bantam-3p	GGGCTCATCGTGAAAGCTGAT	21	GGGC	46	4.59	8.36		Other isomiRs
1703	Known	mature	isomiR	NW_017547202.1:1932356..1932383	NW_017547202.1_5067	NW_017547202.1_5067.350	asp-bantam-3p	ATCATCGTTAAAGCTGA	17	G>T	46	4.59	8.36		Other isomiRs
1704	Known	mature	isomiR	NW_017547202.1:1932356..1932383	NW_017547202.1_5067	NW_017547202.1_5067.351	asp-bantam-3p	GATCATCGTAAAAGCTGAT	19	G>A	46	4.59	8.36		Other isomiRs
1705	Known	mature	isomiR	NW_017547202.1:1932356..1932383	NW_017547202.1_5067	NW_017547202.1_5067.352	asp-bantam-3p	GCTCATCGTGAAAGCTGATT	20	A>C	46	4.59	8.36		Other isomiRs
1706	Known	mature	isomiR	NW_017547202.1:1932356..1932383	NW_017547202.1_5067	NW_017547202.1_5067.353	asp-bantam-3p	AGATAATCGTGAAAGCT	17	C>A	46	4.59	8.36		Other isomiRs
1707	Known	mature	isomiR	NW_017547202.1:1932356..1932383	NW_017547202.1_5067	NW_017547202.1_5067.354	asp-bantam-3p	AGATCATCGTCAAAGCTGA	19	G>C	46	4.59	8.36		Other isomiRs
1708	Known	mature	isomiR	NW_017547202.1:1932356..1932383	NW_017547202.1_5067	NW_017547202.1_5067.355	asp-bantam-3p	TGGGATCATCGTGAAAGCTGATT	23	A>G	46	4.59	8.36		Other isomiRs
1709	Known	mature	isomiR	NW_017547202.1:1932356..1932383	NW_017547202.1_5067	NW_017547202.1_5067.356	asp-bantam-3p	GAGAGCATCGTGAAAGCT	18	T>G	45	4.49	8.18		Other isomiRs
1710	Known	mature	isomiR	NW_017547202.1:1932356..1932383	NW_017547202.1_5067	NW_017547202.1_5067.357	asp-bantam-3p	TGAGATTATCGTGAAAGCT	19	C>T	45	4.49	8.18		Other isomiRs
1711	Known	mature	isomiR	NW_017547202.1:1932356..1932383	NW_017547202.1_5067	NW_017547202.1_5067.358	asp-bantam-3p	TGAGATCATCGTGAAAGATT	20	ATT	45	4.49	8.18		Other isomiRs
1712	Known	mature	isomiR	NW_017547202.1:1932356..1932383	NW_017547202.1_5067	NW_017547202.1_5067.359	asp-bantam-3p	TGAGATCATCGTGGAAGCTG	20	A>G	44	4.39	8		Other isomiRs
1713	Known	mature	isomiR	NW_017547202.1:1932356..1932383	NW_017547202.1_5067	NW_017547202.1_5067.360	asp-bantam-3p	TGAGATGATCGTGAAAGCTGAT	22	C>G	44	4.39	8		Other isomiRs
1714	Known	mature	isomiR	NW_017547202.1:1932356..1932383	NW_017547202.1_5067	NW_017547202.1_5067.361	asp-bantam-3p	TGAGATCATCGTGAAACCTTA	21	CCTTA	44	4.39	8		Other isomiRs
1715	Known	mature	isomiR	NW_017547202.1:1932356..1932383	NW_017547202.1_5067	NW_017547202.1_5067.362	asp-bantam-3p	GTTAATCGTGAAAGCTGA	18	GTTA	43	4.29	7.82		Other isomiRs
1716	Known	mature	isomiR	NW_017547202.1:1932356..1932383	NW_017547202.1_5067	NW_017547202.1_5067.363	asp-bantam-3p	GATCATCGTCAAAGCTGA	18	G>C	43	4.29	7.82		Other isomiRs
1717	Known	mature	isomiR	NW_017547202.1:1932356..1932383	NW_017547202.1_5067	NW_017547202.1_5067.364	asp-bantam-3p	TGAGGTCATCGTGAAAG	17	A>G	43	4.29	7.82		Other isomiRs
1718	Known	mature	isomiR	NW_017547202.1:1932356..1932383	NW_017547202.1_5067	NW_017547202.1_5067.365	asp-bantam-3p	TGAGATCATCGTGTAAG	17	A>T	43	4.29	7.82		Other isomiRs
1719	Known	mature	isomiR	NW_017547202.1:1932356..1932383	NW_017547202.1_5067	NW_017547202.1_5067.366	asp-bantam-3p	GGGGTCATCGTGAAAGCTG	19	GGGG	42	4.19	7.64		Other isomiRs
1720	Known	mature	isomiR	NW_017547202.1:1932356..1932383	NW_017547202.1_5067	NW_017547202.1_5067.367	asp-bantam-3p	GGGGTCATCGTGAAAGCTGA	20	GGGG	42	4.19	7.64		Other isomiRs
1721	Known	mature	isomiR	NW_017547202.1:1932356..1932383	NW_017547202.1_5067	NW_017547202.1_5067.368	asp-bantam-3p	GATCATCGTGAAAGCTT	17	G>T	42	4.19	7.64		Other isomiRs
1722	Known	mature	isomiR	NW_017547202.1:1932356..1932383	NW_017547202.1_5067	NW_017547202.1_5067.369	asp-bantam-3p	TGAGATCATCGTGAAATC	18	G>T	42	4.19	7.64		Other isomiRs
1723	Known	mature	isomiR	NW_017547202.1:1932356..1932383	NW_017547202.1_5067	NW_017547202.1_5067.370	asp-bantam-3p	TGAGATCATCGTGAAGCTG	19	GCTG	42	4.19	7.64		Other isomiRs
1724	Known	mature	isomiR	NW_017547202.1:1932356..1932383	NW_017547202.1_5067	NW_017547202.1_5067.371	asp-bantam-3p	TGAGATCACCGTGAAAGCT	19	T>C	42	4.19	7.64		Other isomiRs
1725	Known	mature	isomiR	NW_017547202.1:1932356..1932383	NW_017547202.1_5067	NW_017547202.1_5067.372	asp-bantam-3p	GCTAATCGTGAAAGCTGA	18	GCTA	41	4.09	7.46		Other isomiRs
1726	Known	mature	isomiR	NW_017547202.1:1932356..1932383	NW_017547202.1_5067	NW_017547202.1_5067.373	asp-bantam-3p	GAGAGCATCGTGAAAGCTGA	20	T>G	41	4.09	7.46		Other isomiRs
1727	Known	mature	isomiR	NW_017547202.1:1932356..1932383	NW_017547202.1_5067	NW_017547202.1_5067.374	asp-bantam-3p	GAGGTCATCGTGAAAGC	17	A>G	41	4.09	7.46		Other isomiRs
1728	Known	mature	isomiR	NW_017547202.1:1932356..1932383	NW_017547202.1_5067	NW_017547202.1_5067.375	asp-bantam-3p	GAGATCATCGTGAAAGCTTATT	22	G>T	41	4.09	7.46		Other isomiRs
1729	Known	mature	isomiR	NW_017547202.1:1932356..1932383	NW_017547202.1_5067	NW_017547202.1_5067.376	asp-bantam-3p	GAGATCATCGTCAAAGCTG	19	G>C	41	4.09	7.46		Other isomiRs
1730	Known	mature	isomiR	NW_017547202.1:1932356..1932383	NW_017547202.1_5067	NW_017547202.1_5067.377	asp-bantam-3p	TGAGATCATCCTGAAAG	17	G>C	41	4.09	7.46		Other isomiRs
1731	Known	mature	isomiR	NW_017547202.1:1932356..1932383	NW_017547202.1_5067	NW_017547202.1_5067.378	asp-bantam-3p	TGAGATCCTCGTGAAA	16	A>C	41	4.09	7.46		Other isomiRs
1732	Known	mature	isomiR	NW_017547202.1:1932356..1932383	NW_017547202.1_5067	NW_017547202.1_5067.379	asp-bantam-3p	GGTAATCGTGAAAGCTGA	18	GGTA	40	3.99	7.27		Other isomiRs
1733	Known	mature	isomiR	NW_017547202.1:1932356..1932383	NW_017547202.1_5067	NW_017547202.1_5067.380	asp-bantam-3p	GAGATCATCGTGCAAGCTG	19	A>C	40	3.99	7.27		Other isomiRs
1734	Known	mature	isomiR	NW_017547202.1:1932356..1932383	NW_017547202.1_5067	NW_017547202.1_5067.381	asp-bantam-3p	GAGAGCATCGTGAAAGCTG	19	T>G	40	3.99	7.27		Other isomiRs
1735	Known	mature	isomiR	NW_017547202.1:1932356..1932383	NW_017547202.1_5067	NW_017547202.1_5067.382	asp-bantam-3p	GAGATCATCGTCAAAGCTGA	20	G>C	40	3.99	7.27		Other isomiRs
1736	Known	mature	isomiR	NW_017547202.1:1932356..1932383	NW_017547202.1_5067	NW_017547202.1_5067.383	asp-bantam-3p	TGAGATCATCGTGAAGGCTGA	21	A>G	40	3.99	7.27		Other isomiRs
1737	Known	mature	isomiR	NW_017547202.1:1932356..1932383	NW_017547202.1_5067	NW_017547202.1_5067.384	asp-bantam-3p	TGAGATCATCGTGAAAGTTGAT	22	C>T	40	3.99	7.27		Other isomiRs
1738	Known	mature	isomiR	NW_017547202.1:1932356..1932383	NW_017547202.1_5067	NW_017547202.1_5067.385	asp-bantam-3p	TGAGATCATCGTGAAAGCTGAA	22	T>A	40	3.99	7.27		Other isomiRs
1739	Known	mature	isomiR	NW_017547202.1:1932356..1932383	NW_017547202.1_5067	NW_017547202.1_5067.386	asp-bantam-3p	TGAGATTATCGTGAAAGCTGAT	22	C>T	40	3.99	7.27		Other isomiRs
1740	Known	mature	isomiR	NW_017547202.1:1932356..1932383	NW_017547202.1_5067	NW_017547202.1_5067.387	asp-bantam-3p	TGAGATCATCGCGAAAGCTGA	21	T>C	40	3.99	7.27		Other isomiRs
1741	Known	mature	isomiR	NW_017547202.1:1932356..1932383	NW_017547202.1_5067	NW_017547202.1_5067.388	asp-bantam-3p	ATCATCGTAAAAGCTGA	17	G>A	39	3.89	7.09		Other isomiRs
1742	Known	mature	isomiR	NW_017547202.1:1932356..1932383	NW_017547202.1_5067	NW_017547202.1_5067.389	asp-bantam-3p	GATCATCGTGAACGCTG	17	A>C	39	3.89	7.09		Other isomiRs
1743	Known	mature	isomiR	NW_017547202.1:1932356..1932383	NW_017547202.1_5067	NW_017547202.1_5067.390	asp-bantam-3p	GAGATCATCGTCAAA	15	G>C	39	3.89	7.09		Other isomiRs
1744	Known	mature	isomiR	NW_017547202.1:1932356..1932383	NW_017547202.1_5067	NW_017547202.1_5067.391	asp-bantam-3p	TGAGATCATCGTGAAACCCGA	21	CCCGA	39	3.89	7.09		Other isomiRs
1745	Known	mature	isomiR	NW_017547202.1:1932356..1932383	NW_017547202.1_5067	NW_017547202.1_5067.392	asp-bantam-3p	TGACATCATCGTGAAAGCT	19	G>C	39	3.89	7.09		Other isomiRs
1746	Known	mature	isomiR	NW_017547202.1:1932356..1932383	NW_017547202.1_5067	NW_017547202.1_5067.393	asp-bantam-3p	TGAGATCATCGTGAAAACTGA	21	G>A	39	3.89	7.09		Other isomiRs
1747	Known	mature	isomiR	NW_017547202.1:1932356..1932383	NW_017547202.1_5067	NW_017547202.1_5067.394	asp-bantam-3p	TGAGATCATCGTGTAAGCTGAT	22	A>T	39	3.89	7.09		Other isomiRs
1748	Known	mature	isomiR	NW_017547202.1:1932356..1932383	NW_017547202.1_5067	NW_017547202.1_5067.395	asp-bantam-3p	GATCATTGTGAAAGCTG	17	C>T	38	3.79	6.91		Other isomiRs
1749	Known	mature	isomiR	NW_017547202.1:1932356..1932383	NW_017547202.1_5067	NW_017547202.1_5067.396	asp-bantam-3p	GTGATCATCGTGAAAG	16	A>T	38	3.79	6.91		Other isomiRs
1750	Known	mature	isomiR	NW_017547202.1:1932356..1932383	NW_017547202.1_5067	NW_017547202.1_5067.397	asp-bantam-3p	GAGATCATCATGAAAGCTGA	20	G>A	38	3.79	6.91		Other isomiRs
1751	Known	mature	isomiR	NW_017547202.1:1932356..1932383	NW_017547202.1_5067	NW_017547202.1_5067.398	asp-bantam-3p	TGAGATCATCGTGAAAGACGAT	22	ACGAT	38	3.79	6.91		Other isomiRs
1752	Known	mature	isomiR	NW_017547202.1:1932356..1932383	NW_017547202.1_5067	NW_017547202.1_5067.399	asp-bantam-3p	AGATCATCGTTAAAGCTGAT	20	G>T	37	3.69	6.73		Other isomiRs
1753	Known	mature	isomiR	NW_017547202.1:1932356..1932383	NW_017547202.1_5067	NW_017547202.1_5067.400	asp-bantam-3p	AGATCATCGTGAAAGCTT	18	G>T	37	3.69	6.73		Other isomiRs
1754	Known	mature	isomiR	NW_017547202.1:1932356..1932383	NW_017547202.1_5067	NW_017547202.1_5067.401	asp-bantam-3p	AGATCATCGTAAAAGCTGAT	20	G>A	37	3.69	6.73		Other isomiRs
1755	Known	mature	isomiR	NW_017547202.1:1932356..1932383	NW_017547202.1_5067	NW_017547202.1_5067.402	asp-bantam-3p	GAGATCATCGTCAAAG	16	G>C	37	3.69	6.73		Other isomiRs
1756	Known	mature	isomiR	NW_017547202.1:1932356..1932383	NW_017547202.1_5067	NW_017547202.1_5067.403	asp-bantam-3p	TGAGATCATCCTGAAAGCTGAT	22	G>C	37	3.69	6.73		Other isomiRs
1757	Known	mature	isomiR	NW_017547202.1:1932356..1932383	NW_017547202.1_5067	NW_017547202.1_5067.404	asp-bantam-3p	TGAGATCACCGTGAAA	16	T>C	37	3.69	6.73		Other isomiRs
1758	Known	mature	isomiR	NW_017547202.1:1932356..1932383	NW_017547202.1_5067	NW_017547202.1_5067.405	asp-bantam-3p	TGAGATCATCGGGAAAG	17	T>G	37	3.69	6.73		Other isomiRs
1759	Known	mature	isomiR	NW_017547202.1:1932356..1932383	NW_017547202.1_5067	NW_017547202.1_5067.406	asp-bantam-3p	TGAGATCATCGTGAAAGCG	19	T>G	37	3.69	6.73		Other isomiRs
1760	Known	mature	isomiR	NW_017547202.1:1932356..1932383	NW_017547202.1_5067	NW_017547202.1_5067.407	asp-bantam-3p	GGTAATCGTGAAAGCTG	17	GGTA	36	3.59	6.55		Other isomiRs
1761	Known	mature	isomiR	NW_017547202.1:1932356..1932383	NW_017547202.1_5067	NW_017547202.1_5067.408	asp-bantam-3p	GATAATCGTGAAAGCTGAT	19	C>A	36	3.59	6.55		Other isomiRs
1762	Known	mature	isomiR	NW_017547202.1:1932356..1932383	NW_017547202.1_5067	NW_017547202.1_5067.409	asp-bantam-3p	GAGATTATCGTGAAAG	16	C>T	36	3.59	6.55		Other isomiRs
1763	Known	mature	isomiR	NW_017547202.1:1932356..1932383	NW_017547202.1_5067	NW_017547202.1_5067.410	asp-bantam-3p	GAGATCATCGTGCAAGCTGA	20	A>C	36	3.59	6.55		Other isomiRs
1764	Known	mature	isomiR	NW_017547202.1:1932356..1932383	NW_017547202.1_5067	NW_017547202.1_5067.411	asp-bantam-3p	TGAGATCATGGTGAAAGCTGAT	22	C>G	36	3.59	6.55		Other isomiRs
1765	Known	mature	isomiR	NW_017547202.1:1932356..1932383	NW_017547202.1_5067	NW_017547202.1_5067.412	asp-bantam-3p	TGGGATCATCGTGAAA	16	A>G	36	3.59	6.55		Other isomiRs
1766	Known	mature	isomiR	NW_017547202.1:1932356..1932383	NW_017547202.1_5067	NW_017547202.1_5067.413	asp-bantam-3p	TGTGATCATCGTGAAA	16	A>T	36	3.59	6.55		Other isomiRs
1767	Known	mature	isomiR	NW_017547202.1:1932356..1932383	NW_017547202.1_5067	NW_017547202.1_5067.414	asp-bantam-3p	GTGGTCATCGTGAAAGCTGA	20	GTGG	35	3.49	6.36		Other isomiRs
1768	Known	mature	isomiR	NW_017547202.1:1932356..1932383	NW_017547202.1_5067	NW_017547202.1_5067.415	asp-bantam-3p	GACCATCGTGAAAGCTG	17	T>C	35	3.49	6.36		Other isomiRs
1769	Known	mature	isomiR	NW_017547202.1:1932356..1932383	NW_017547202.1_5067	NW_017547202.1_5067.416	asp-bantam-3p	GATCATCGTGAAAGATGA	18	C>A	35	3.49	6.36		Other isomiRs
1770	Known	mature	isomiR	NW_017547202.1:1932356..1932383	NW_017547202.1_5067	NW_017547202.1_5067.417	asp-bantam-3p	AGCTCATCGTGAAAGCTGATT	21	A>C	35	3.49	6.36		Other isomiRs
1771	Known	mature	isomiR	NW_017547202.1:1932356..1932383	NW_017547202.1_5067	NW_017547202.1_5067.418	asp-bantam-3p	GAGACCATCGTGAAAGCTGA	20	T>C	35	3.49	6.36		Other isomiRs
1772	Known	mature	isomiR	NW_017547202.1:1932356..1932383	NW_017547202.1_5067	NW_017547202.1_5067.419	asp-bantam-3p	GAGATCATCATGAAAGCTG	19	G>A	35	3.49	6.36		Other isomiRs
1773	Known	mature	isomiR	NW_017547202.1:1932356..1932383	NW_017547202.1_5067	NW_017547202.1_5067.420	asp-bantam-3p	TGAGATCAGCGTGAAAGC	18	T>G	35	3.49	6.36		Other isomiRs
1774	Known	mature	isomiR	NW_017547202.1:1932356..1932383	NW_017547202.1_5067	NW_017547202.1_5067.421	asp-bantam-3p	GAGACCATCGTGAAA	15	T>C	34	3.39	6.18		Other isomiRs
1775	Known	mature	isomiR	NW_017547202.1:1932356..1932383	NW_017547202.1_5067	NW_017547202.1_5067.422	asp-bantam-3p	GAGACCATCGTGAAAGCTG	19	T>C	34	3.39	6.18		Other isomiRs
1776	Known	mature	isomiR	NW_017547202.1:1932356..1932383	NW_017547202.1_5067	NW_017547202.1_5067.423	asp-bantam-3p	TGAGACCATCGTGAA	15	T>C	34	3.39	6.18		Other isomiRs
1777	Known	mature	isomiR	NW_017547202.1:1932356..1932383	NW_017547202.1_5067	NW_017547202.1_5067.424	asp-bantam-3p	TGTGATCATCGTGAAAGC	18	A>T	34	3.39	6.18		Other isomiRs
1778	Known	mature	isomiR	NW_017547202.1:1932356..1932383	NW_017547202.1_5067	NW_017547202.1_5067.425	asp-bantam-3p	GATCATCGTGCAAGCTG	17	A>C	33	3.29	6		Other isomiRs
1779	Known	mature	isomiR	NW_017547202.1:1932356..1932383	NW_017547202.1_5067	NW_017547202.1_5067.426	asp-bantam-3p	GAGTTCATCGTGAAAGC	17	A>T	33	3.29	6		Other isomiRs
1780	Known	mature	isomiR	NW_017547202.1:1932356..1932383	NW_017547202.1_5067	NW_017547202.1_5067.427	asp-bantam-3p	GAGATCATCGTGAACGCTG	19	A>C	33	3.29	6		Other isomiRs
1781	Known	mature	isomiR	NW_017547202.1:1932356..1932383	NW_017547202.1_5067	NW_017547202.1_5067.428	asp-bantam-3p	TGAGGTCATCGTGAAA	16	A>G	33	3.29	6		Other isomiRs
1782	Known	mature	isomiR	NW_017547202.1:1932356..1932383	NW_017547202.1_5067	NW_017547202.1_5067.429	asp-bantam-3p	TGAGATCATCTTGAAAGCTGAT	22	G>T	33	3.29	6		Other isomiRs
1783	Known	mature	isomiR	NW_017547202.1:1932356..1932383	NW_017547202.1_5067	NW_017547202.1_5067.430	asp-bantam-3p	TGAGATCATCGTGAAATCTGATT	23	G>T	33	3.29	6		Other isomiRs
1784	Known	mature	isomiR	NW_017547202.1:1932356..1932383	NW_017547202.1_5067	NW_017547202.1_5067.431	asp-bantam-3p	TGAGATCTTCGTGAAAGCT	19	A>T	33	3.29	6		Other isomiRs
1785	Known	mature	isomiR	NW_017547202.1:1932356..1932383	NW_017547202.1_5067	NW_017547202.1_5067.432	asp-bantam-3p	TGAGATCATCGTGAAGGCTG	20	A>G	33	3.29	6		Other isomiRs
1786	Known	mature	isomiR	NW_017547202.1:1932356..1932383	NW_017547202.1_5067	NW_017547202.1_5067.433	asp-bantam-3p	GTGCTCATCGTGAAA	15	GTGC	32	3.19	5.82		Other isomiRs
1787	Known	mature	isomiR	NW_017547202.1:1932356..1932383	NW_017547202.1_5067	NW_017547202.1_5067.434	asp-bantam-3p	GAACATCGTGAAAGCTG	17	T>A	32	3.19	5.82		Other isomiRs
1788	Known	mature	isomiR	NW_017547202.1:1932356..1932383	NW_017547202.1_5067	NW_017547202.1_5067.435	asp-bantam-3p	GTTCATCGTGAAAGC	15	A>T	32	3.19	5.82		Other isomiRs
1789	Known	mature	isomiR	NW_017547202.1:1932356..1932383	NW_017547202.1_5067	NW_017547202.1_5067.436	asp-bantam-3p	GAGATCATCGTTAAAGCTGAT	21	G>T	32	3.19	5.82		Other isomiRs
1790	Known	mature	isomiR	NW_017547202.1:1932356..1932383	NW_017547202.1_5067	NW_017547202.1_5067.437	asp-bantam-3p	TGAGACCATCGTGAAAGC	18	T>C	32	3.19	5.82		Other isomiRs
1791	Known	mature	isomiR	NW_017547202.1:1932356..1932383	NW_017547202.1_5067	NW_017547202.1_5067.438	asp-bantam-3p	TGAGATCGTCGTGAAAGCT	19	A>G	32	3.19	5.82		Other isomiRs
1792	Known	mature	isomiR	NW_017547202.1:1932356..1932383	NW_017547202.1_5067	NW_017547202.1_5067.439	asp-bantam-3p	TGAGATCATCGTGGAAGCTGA	21	A>G	32	3.19	5.82		Other isomiRs
1793	Known	mature	isomiR	NW_017547202.1:1932356..1932383	NW_017547202.1_5067	NW_017547202.1_5067.440	asp-bantam-3p	GATCATTGTGAAAGCTGA	18	C>T	31	3.09	5.64		Other isomiRs
1794	Known	mature	isomiR	NW_017547202.1:1932356..1932383	NW_017547202.1_5067	NW_017547202.1_5067.441	asp-bantam-3p	GAACATCGTGAAAGCTGA	18	T>A	31	3.09	5.64		Other isomiRs
1795	Known	mature	isomiR	NW_017547202.1:1932356..1932383	NW_017547202.1_5067	NW_017547202.1_5067.442	asp-bantam-3p	GATCATAGTGAAAGCTG	17	C>A	31	3.09	5.64		Other isomiRs
1796	Known	mature	isomiR	NW_017547202.1:1932356..1932383	NW_017547202.1_5067	NW_017547202.1_5067.443	asp-bantam-3p	AGATCATCGTGAAAGATGA	19	C>A	31	3.09	5.64		Other isomiRs
1797	Known	mature	isomiR	NW_017547202.1:1932356..1932383	NW_017547202.1_5067	NW_017547202.1_5067.444	asp-bantam-3p	GGGATCATCGTGAAAGC	17	A>G	31	3.09	5.64		Other isomiRs
1798	Known	mature	isomiR	NW_017547202.1:1932356..1932383	NW_017547202.1_5067	NW_017547202.1_5067.445	asp-bantam-3p	GAGAACATCGTGAAAGCTG	19	T>A	31	3.09	5.64		Other isomiRs
1799	Known	mature	isomiR	NW_017547202.1:1932356..1932383	NW_017547202.1_5067	NW_017547202.1_5067.446	asp-bantam-3p	TGAGATCATCGTGAGAGCTG	20	A>G	31	3.09	5.64		Other isomiRs
1800	Known	mature	isomiR	NW_017547202.1:1932356..1932383	NW_017547202.1_5067	NW_017547202.1_5067.447	asp-bantam-3p	TGAGATCATCCTGAAAGC	18	G>C	31	3.09	5.64		Other isomiRs
1801	Known	mature	isomiR	NW_017547202.1:1932356..1932383	NW_017547202.1_5067	NW_017547202.1_5067.448	asp-bantam-3p	TGTGATCATCGTGAAAGCTGATT	23	A>T	31	3.09	5.64		Other isomiRs
1802	Known	mature	isomiR	NW_017547202.1:1932356..1932383	NW_017547202.1_5067	NW_017547202.1_5067.449	asp-bantam-3p	CATCGTTAAAGCTGA	15	G>T	30	2.99	5.46		Other isomiRs
1803	Known	mature	isomiR	NW_017547202.1:1932356..1932383	NW_017547202.1_5067	NW_017547202.1_5067.450	asp-bantam-3p	CGAGATCATCGTGAAAGCTG	20	T>C	30	2.99	5.46		Other isomiRs
1804	Known	mature	isomiR	NW_017547202.1:1932356..1932383	NW_017547202.1_5067	NW_017547202.1_5067.451	asp-bantam-3p	GTTAATCGTGAAAGCTG	17	GTTA	29	2.89	5.27		Other isomiRs
1805	Known	mature	isomiR	NW_017547202.1:1932356..1932383	NW_017547202.1_5067	NW_017547202.1_5067.452	asp-bantam-3p	AGGTCATCGTGAAAGC	16	A>G	29	2.89	5.27		Other isomiRs
1806	Known	mature	isomiR	NW_017547202.1:1932356..1932383	NW_017547202.1_5067	NW_017547202.1_5067.453	asp-bantam-3p	AGATCATTGTGAAAGCTG	18	C>T	29	2.89	5.27		Other isomiRs
1807	Known	mature	isomiR	NW_017547202.1:1932356..1932383	NW_017547202.1_5067	NW_017547202.1_5067.454	asp-bantam-3p	GAGATCATCGTGAAATCTG	19	G>T	29	2.89	5.27		Other isomiRs
1808	Known	mature	isomiR	NW_017547202.1:1932356..1932383	NW_017547202.1_5067	NW_017547202.1_5067.455	asp-bantam-3p	GGGATCATCGTGAAAG	16	A>G	29	2.89	5.27		Other isomiRs
1809	Known	mature	isomiR	NW_017547202.1:1932356..1932383	NW_017547202.1_5067	NW_017547202.1_5067.456	asp-bantam-3p	GAGATTATCGTGAAA	15	C>T	29	2.89	5.27		Other isomiRs
1810	Known	mature	isomiR	NW_017547202.1:1932356..1932383	NW_017547202.1_5067	NW_017547202.1_5067.457	asp-bantam-3p	TGAGACCATCGTGAAAGCTGATT	23	T>C	29	2.89	5.27		Other isomiRs
1811	Known	mature	isomiR	NW_017547202.1:1932356..1932383	NW_017547202.1_5067	NW_017547202.1_5067.458	asp-bantam-3p	TGAGATCATTGTGAAAGC	18	C>T	29	2.89	5.27		Other isomiRs
1812	Known	mature	isomiR	NW_017547202.1:1932356..1932383	NW_017547202.1_5067	NW_017547202.1_5067.459	asp-bantam-3p	TGAGATCATCGTGAAGCTGA	20	GCTGA	29	2.89	5.27		Other isomiRs
1813	Known	mature	isomiR	NW_017547202.1:1932356..1932383	NW_017547202.1_5067	NW_017547202.1_5067.460	asp-bantam-3p	TGAGATCATCGTGAAAGAT	19	C>A	29	2.89	5.27		Other isomiRs
1814	Known	mature	isomiR	NW_017547202.1:1932356..1932383	NW_017547202.1_5067	NW_017547202.1_5067.461	asp-bantam-3p	TCGTGAAAGCTGATT	15	no	28	2.79	5.09		Other isomiRs
1815	Known	mature	isomiR	NW_017547202.1:1932356..1932383	NW_017547202.1_5067	NW_017547202.1_5067.462	asp-bantam-3p	GGTCATCGTGAAAGCTGATT	20	A>G	28	2.79	5.09		Other isomiRs
1816	Known	mature	isomiR	NW_017547202.1:1932356..1932383	NW_017547202.1_5067	NW_017547202.1_5067.463	asp-bantam-3p	AGTTCATCGTGAAAGCTGATT	21	A>T	28	2.79	5.09		Other isomiRs
1817	Known	mature	isomiR	NW_017547202.1:1932356..1932383	NW_017547202.1_5067	NW_017547202.1_5067.464	asp-bantam-3p	GAGATCATCGTGAACGCTGA	20	A>C	28	2.79	5.09		Other isomiRs
1818	Known	mature	isomiR	NW_017547202.1:1932356..1932383	NW_017547202.1_5067	NW_017547202.1_5067.465	asp-bantam-3p	GAGATCATCGTGAAATCTGA	20	G>T	28	2.79	5.09		Other isomiRs
1819	Known	mature	isomiR	NW_017547202.1:1932356..1932383	NW_017547202.1_5067	NW_017547202.1_5067.466	asp-bantam-3p	TGAGATCATCGAGAAAGCTG	20	T>A	28	2.79	5.09		Other isomiRs
1820	Known	mature	isomiR	NW_017547202.1:1932356..1932383	NW_017547202.1_5067	NW_017547202.1_5067.467	asp-bantam-3p	TGAGATCGTCGTGAAAGCTGAT	22	A>G	28	2.79	5.09		Other isomiRs
1821	Known	mature	isomiR	NW_017547202.1:1932356..1932383	NW_017547202.1_5067	NW_017547202.1_5067.468	asp-bantam-3p	TGAGTTCATCGTGAAAG	17	A>T	28	2.79	5.09		Other isomiRs
1822	Known	mature	isomiR	NW_017547202.1:1932356..1932383	NW_017547202.1_5067	NW_017547202.1_5067.469	asp-bantam-3p	TCAGATCATCGTGAAAGCTG	20	G>C	28	2.79	5.09		Other isomiRs
1823	Known	mature	isomiR	NW_017547202.1:1932356..1932383	NW_017547202.1_5067	NW_017547202.1_5067.470	asp-bantam-3p	ATCGTGAAAGCTTAT	15	G>T	27	2.69	4.91		Other isomiRs
1824	Known	mature	isomiR	NW_017547202.1:1932356..1932383	NW_017547202.1_5067	NW_017547202.1_5067.471	asp-bantam-3p	TCATCGTAAAAGCTG	15	G>A	27	2.69	4.91		Other isomiRs
1825	Known	mature	isomiR	NW_017547202.1:1932356..1932383	NW_017547202.1_5067	NW_017547202.1_5067.472	asp-bantam-3p	ATAATCGTGAAAGCTGA	17	C>A	27	2.69	4.91		Other isomiRs
1826	Known	mature	isomiR	NW_017547202.1:1932356..1932383	NW_017547202.1_5067	NW_017547202.1_5067.473	asp-bantam-3p	GACCATCGTGAAAGCTGA	18	T>C	27	2.69	4.91		Other isomiRs
1827	Known	mature	isomiR	NW_017547202.1:1932356..1932383	NW_017547202.1_5067	NW_017547202.1_5067.474	asp-bantam-3p	AGTTCATCGTGAAAGC	16	A>T	27	2.69	4.91		Other isomiRs
1828	Known	mature	isomiR	NW_017547202.1:1932356..1932383	NW_017547202.1_5067	NW_017547202.1_5067.475	asp-bantam-3p	GCGATCATCGTGAAAGCTG	19	A>C	27	2.69	4.91		Other isomiRs
1829	Known	mature	isomiR	NW_017547202.1:1932356..1932383	NW_017547202.1_5067	NW_017547202.1_5067.476	asp-bantam-3p	GAGAACATCGTGAAAGCTGA	20	T>A	27	2.69	4.91		Other isomiRs
1830	Known	mature	isomiR	NW_017547202.1:1932356..1932383	NW_017547202.1_5067	NW_017547202.1_5067.477	asp-bantam-3p	GGGATCATCGTGAAAGCTGATT	22	A>G	27	2.69	4.91		Other isomiRs
1831	Known	mature	isomiR	NW_017547202.1:1932356..1932383	NW_017547202.1_5067	NW_017547202.1_5067.478	asp-bantam-3p	TGAGATCCTCGTGAAAGCTGATT	23	A>C	27	2.69	4.91		Other isomiRs
1832	Known	mature	isomiR	NW_017547202.1:1932356..1932383	NW_017547202.1_5067	NW_017547202.1_5067.479	asp-bantam-3p	TGAGATCATCGTGAAAGCTGC	21	A>C	27	2.69	4.91		Other isomiRs
1833	Known	mature	isomiR	NW_017547202.1:1932356..1932383	NW_017547202.1_5067	NW_017547202.1_5067.480	asp-bantam-3p	GTTCATCGTGAAAGCTGATT	20	A>T	26	2.59	4.73		Other isomiRs
1834	Known	mature	isomiR	NW_017547202.1:1932356..1932383	NW_017547202.1_5067	NW_017547202.1_5067.481	asp-bantam-3p	GAGATCATCGTGAAACCTGA	20	G>C	26	2.59	4.73		Other isomiRs
1835	Known	mature	isomiR	NW_017547202.1:1932356..1932383	NW_017547202.1_5067	NW_017547202.1_5067.482	asp-bantam-3p	GAGATCAGCGTGAAAGCT	18	T>G	26	2.59	4.73		Other isomiRs
1836	Known	mature	isomiR	NW_017547202.1:1932356..1932383	NW_017547202.1_5067	NW_017547202.1_5067.483	asp-bantam-3p	TGAGATCATCGGGAAA	16	T>G	26	2.59	4.73		Other isomiRs
1837	Known	mature	isomiR	NW_017547202.1:1932356..1932383	NW_017547202.1_5067	NW_017547202.1_5067.484	asp-bantam-3p	TGAGATCATCGAGAAAGCTGA	21	T>A	26	2.59	4.73		Other isomiRs
1838	Known	mature	isomiR	NW_017547202.1:1932356..1932383	NW_017547202.1_5067	NW_017547202.1_5067.485	asp-bantam-3p	TGAGATCATGGTGAAAG	17	C>G	26	2.59	4.73		Other isomiRs
1839	Known	mature	isomiR	NW_017547202.1:1932356..1932383	NW_017547202.1_5067	NW_017547202.1_5067.486	asp-bantam-3p	TGAGATCATGGTGAAA	16	C>G	26	2.59	4.73	pxy-bantam	isomiRs matching miRBase miRNAs
1840	Known	mature	isomiR	NW_017547202.1:1932356..1932383	NW_017547202.1_5067	NW_017547202.1_5067.487	asp-bantam-3p	TGAGATCATCGTGAAAACTG	20	G>A	26	2.59	4.73		Other isomiRs
1841	Known	mature	isomiR	NW_017547202.1:1932356..1932383	NW_017547202.1_5067	NW_017547202.1_5067.488	asp-bantam-3p	TGAGATCATCGTGCAAT	17	CAAT	26	2.59	4.73		Other isomiRs
1842	Known	mature	isomiR	NW_017547202.1:1932356..1932383	NW_017547202.1_5067	NW_017547202.1_5067.489	asp-bantam-3p	TGAGATCATAGTGAAAGCTGAT	22	C>A	26	2.59	4.73		Other isomiRs
1843	Known	mature	isomiR	NW_017547202.1:1932356..1932383	NW_017547202.1_5067	NW_017547202.1_5067.490	asp-bantam-3p	TGAGATCATCGTGAAAGCTGAG	22	T>G	26	2.59	4.73		Other isomiRs
1844	Known	mature	isomiR	NW_017547202.1:1932356..1932383	NW_017547202.1_5067	NW_017547202.1_5067.491	asp-bantam-3p	TGAGATCTTCGTGAAAGCTGAT	22	A>T	26	2.59	4.73		Other isomiRs
1845	Known	mature	isomiR	NW_017547202.1:1932356..1932383	NW_017547202.1_5067	NW_017547202.1_5067.492	asp-bantam-3p	TCATCGTTAAAGCTG	15	G>T	25	2.49	4.55		Other isomiRs
1846	Known	mature	isomiR	NW_017547202.1:1932356..1932383	NW_017547202.1_5067	NW_017547202.1_5067.493	asp-bantam-3p	ATCATCGTGAAAGCTTA	17	G>T	25	2.49	4.55		Other isomiRs
1847	Known	mature	isomiR	NW_017547202.1:1932356..1932383	NW_017547202.1_5067	NW_017547202.1_5067.494	asp-bantam-3p	GATCATCGTTAAAGCT	16	G>T	25	2.49	4.55		Other isomiRs
1848	Known	mature	isomiR	NW_017547202.1:1932356..1932383	NW_017547202.1_5067	NW_017547202.1_5067.495	asp-bantam-3p	GATCATTGTGAAAGCT	16	C>T	25	2.49	4.55		Other isomiRs
1849	Known	mature	isomiR	NW_017547202.1:1932356..1932383	NW_017547202.1_5067	NW_017547202.1_5067.496	asp-bantam-3p	AGATCATAGTGAAAGCTG	18	C>A	25	2.49	4.55		Other isomiRs
1850	Known	mature	isomiR	NW_017547202.1:1932356..1932383	NW_017547202.1_5067	NW_017547202.1_5067.497	asp-bantam-3p	AGACCATCGTGAAAGCTG	18	T>C	25	2.49	4.55		Other isomiRs
1851	Known	mature	isomiR	NW_017547202.1:1932356..1932383	NW_017547202.1_5067	NW_017547202.1_5067.498	asp-bantam-3p	TTAGATCATCGTGAA	15	G>T	25	2.49	4.55		Other isomiRs
1852	Known	mature	isomiR	NW_017547202.1:1932356..1932383	NW_017547202.1_5067	NW_017547202.1_5067.499	asp-bantam-3p	TGAGATGATCGTGAAAGC	18	C>G	25	2.49	4.55		Other isomiRs
1853	Known	mature	isomiR	NW_017547202.1:1932356..1932383	NW_017547202.1_5067	NW_017547202.1_5067.500	asp-bantam-3p	TGAGATCACCGTGAAAGCTGAT	22	T>C	25	2.49	4.55		Other isomiRs
1854	Known	mature	isomiR	NW_017547202.1:1932356..1932383	NW_017547202.1_5067	NW_017547202.1_5067.501	asp-bantam-3p	TGAGATCATCGTGAAACCTGATT	23	G>C	25	2.49	4.55		Other isomiRs
1855	Known	mature	isomiR	NW_017547202.1:1932356..1932383	NW_017547202.1_5067	NW_017547202.1_5067.502	asp-bantam-3p	TGAGATCATCGTGAGAGCTGA	21	A>G	25	2.49	4.55		Other isomiRs
1856	Known	mature	isomiR	NW_017547202.1:1932356..1932383	NW_017547202.1_5067	NW_017547202.1_5067.503	asp-bantam-3p	ATCGTTAAAGCTGAT	15	G>T	24	2.39	4.36		Other isomiRs
1857	Known	mature	isomiR	NW_017547202.1:1932356..1932383	NW_017547202.1_5067	NW_017547202.1_5067.504	asp-bantam-3p	AGGGCATCGTGAAAG	15	AGGG	24	2.39	4.36		Other isomiRs
1858	Known	mature	isomiR	NW_017547202.1:1932356..1932383	NW_017547202.1_5067	NW_017547202.1_5067.505	asp-bantam-3p	TAATCGTGAAAGCTGA	16	C>A	24	2.39	4.36		Other isomiRs
1859	Known	mature	isomiR	NW_017547202.1:1932356..1932383	NW_017547202.1_5067	NW_017547202.1_5067.506	asp-bantam-3p	TGAGAGCATCGTGAAAGCTGATT	23	T>G	24	2.39	4.36		Other isomiRs
1860	Known	mature	isomiR	NW_017547202.1:1932356..1932383	NW_017547202.1_5067	NW_017547202.1_5067.507	asp-bantam-3p	TAATCGTGAAAGCTG	15	C>A	23	2.29	4.18		Other isomiRs
1861	Known	mature	isomiR	NW_017547202.1:1932356..1932383	NW_017547202.1_5067	NW_017547202.1_5067.508	asp-bantam-3p	TCATCGTTAAAGCTGA	16	G>T	23	2.29	4.18		Other isomiRs
1862	Known	mature	isomiR	NW_017547202.1:1932356..1932383	NW_017547202.1_5067	NW_017547202.1_5067.509	asp-bantam-3p	ATAATCGTGAAAGCTG	16	C>A	23	2.29	4.18		Other isomiRs
1863	Known	mature	isomiR	NW_017547202.1:1932356..1932383	NW_017547202.1_5067	NW_017547202.1_5067.510	asp-bantam-3p	GATCATCGTGCAAGCTGA	18	A>C	23	2.29	4.18		Other isomiRs
1864	Known	mature	isomiR	NW_017547202.1:1932356..1932383	NW_017547202.1_5067	NW_017547202.1_5067.511	asp-bantam-3p	AGATCATCGTGAAATCTG	18	G>T	23	2.29	4.18		Other isomiRs
1865	Known	mature	isomiR	NW_017547202.1:1932356..1932383	NW_017547202.1_5067	NW_017547202.1_5067.512	asp-bantam-3p	AGACCATCGTGAAAGCTGA	19	T>C	23	2.29	4.18		Other isomiRs
1866	Known	mature	isomiR	NW_017547202.1:1932356..1932383	NW_017547202.1_5067	NW_017547202.1_5067.513	asp-bantam-3p	AACAGATCATCGTGAAAGCTGA	22	AAC	23	2.29	4.18		Other isomiRs
1867	Known	mature	isomiR	NW_017547202.1:1932356..1932383	NW_017547202.1_5067	NW_017547202.1_5067.514	asp-bantam-3p	AGATAATCGTGAAAGCTGAT	20	C>A	23	2.29	4.18		Other isomiRs
1868	Known	mature	isomiR	NW_017547202.1:1932356..1932383	NW_017547202.1_5067	NW_017547202.1_5067.515	asp-bantam-3p	AGATCATCGTGCAAGCTG	18	A>C	23	2.29	4.18		Other isomiRs
1869	Known	mature	isomiR	NW_017547202.1:1932356..1932383	NW_017547202.1_5067	NW_017547202.1_5067.516	asp-bantam-3p	AGATCATCGTGAAAGATGAT	20	C>A	23	2.29	4.18		Other isomiRs
1870	Known	mature	isomiR	NW_017547202.1:1932356..1932383	NW_017547202.1_5067	NW_017547202.1_5067.517	asp-bantam-3p	GAGATCAGCGTGAAAGCTG	19	T>G	23	2.29	4.18		Other isomiRs
1871	Known	mature	isomiR	NW_017547202.1:1932356..1932383	NW_017547202.1_5067	NW_017547202.1_5067.518	asp-bantam-3p	GAGATCATCGTAAAAGCTGAT	21	G>A	23	2.29	4.18		Other isomiRs
1872	Known	mature	isomiR	NW_017547202.1:1932356..1932383	NW_017547202.1_5067	NW_017547202.1_5067.519	asp-bantam-3p	TGAGATCATCTTGAAAGC	18	G>T	23	2.29	4.18		Other isomiRs
1873	Known	mature	isomiR	NW_017547202.1:1932356..1932383	NW_017547202.1_5067	NW_017547202.1_5067.520	asp-bantam-3p	TGAGATCATCGGGAAAGC	18	T>G	23	2.29	4.18		Other isomiRs
1874	Known	mature	isomiR	NW_017547202.1:1932356..1932383	NW_017547202.1_5067	NW_017547202.1_5067.521	asp-bantam-3p	CGAGATCATCGTGAAAGCTGA	21	T>C	23	2.29	4.18		Other isomiRs
1875	Known	mature	isomiR	NW_017547202.1:1932356..1932383	NW_017547202.1_5067	NW_017547202.1_5067.522	asp-bantam-3p	TGAGATCATCGTGAAAC	17	G>C	23	2.29	4.18		Other isomiRs
1876	Known	mature	isomiR	NW_017547202.1:1932356..1932383	NW_017547202.1_5067	NW_017547202.1_5067.523	asp-bantam-3p	GCTAATCGTGAAAGCT	16	GCTA	22	2.2	4		Other isomiRs
1877	Known	mature	isomiR	NW_017547202.1:1932356..1932383	NW_017547202.1_5067	NW_017547202.1_5067.524	asp-bantam-3p	GACCATCGTGAAAGCT	16	T>C	22	2.2	4		Other isomiRs
1878	Known	mature	isomiR	NW_017547202.1:1932356..1932383	NW_017547202.1_5067	NW_017547202.1_5067.525	asp-bantam-3p	AGATCATAGTGAAAGCTGA	19	C>A	22	2.2	4		Other isomiRs
1879	Known	mature	isomiR	NW_017547202.1:1932356..1932383	NW_017547202.1_5067	NW_017547202.1_5067.526	asp-bantam-3p	AGATAATCGTGAAAGC	16	C>A	22	2.2	4		Other isomiRs
1880	Known	mature	isomiR	NW_017547202.1:1932356..1932383	NW_017547202.1_5067	NW_017547202.1_5067.527	asp-bantam-3p	GAGATCCTCGTGAAAGCTGAT	21	A>C	22	2.2	4		Other isomiRs
1881	Known	mature	isomiR	NW_017547202.1:1932356..1932383	NW_017547202.1_5067	NW_017547202.1_5067.528	asp-bantam-3p	GAGATCATTGTGAAAGCTG	19	C>T	22	2.2	4		Other isomiRs
1882	Known	mature	isomiR	NW_017547202.1:1932356..1932383	NW_017547202.1_5067	NW_017547202.1_5067.529	asp-bantam-3p	TGAGAACATCGTGAAAGC	18	T>A	22	2.2	4		Other isomiRs
1883	Known	mature	isomiR	NW_017547202.1:1932356..1932383	NW_017547202.1_5067	NW_017547202.1_5067.530	asp-bantam-3p	CATCGTAAAAGCTGA	15	G>A	21	2.1	3.82		Other isomiRs
1884	Known	mature	isomiR	NW_017547202.1:1932356..1932383	NW_017547202.1_5067	NW_017547202.1_5067.531	asp-bantam-3p	GTGCTCATCGTGAAAGCTGATT	22	GTGC	21	2.1	3.82		Other isomiRs
1885	Known	mature	isomiR	NW_017547202.1:1932356..1932383	NW_017547202.1_5067	NW_017547202.1_5067.532	asp-bantam-3p	TCATCGTGAACGCTG	15	A>C	21	2.1	3.82		Other isomiRs
1886	Known	mature	isomiR	NW_017547202.1:1932356..1932383	NW_017547202.1_5067	NW_017547202.1_5067.533	asp-bantam-3p	GGGTTCATCGTGAAAGCTGA	20	GGGT	21	2.1	3.82		Other isomiRs
1887	Known	mature	isomiR	NW_017547202.1:1932356..1932383	NW_017547202.1_5067	NW_017547202.1_5067.534	asp-bantam-3p	GTGTTCATCGTGAAAGCTG	19	GTGT	21	2.1	3.82		Other isomiRs
1888	Known	mature	isomiR	NW_017547202.1:1932356..1932383	NW_017547202.1_5067	NW_017547202.1_5067.535	asp-bantam-3p	GATCATCGTGAAAGATTAT	19	ATTAT	21	2.1	3.82		Other isomiRs
1889	Known	mature	isomiR	NW_017547202.1:1932356..1932383	NW_017547202.1_5067	NW_017547202.1_5067.536	asp-bantam-3p	AGAACATCGTGAAAGCTGA	19	T>A	21	2.1	3.82		Other isomiRs
1890	Known	mature	isomiR	NW_017547202.1:1932356..1932383	NW_017547202.1_5067	NW_017547202.1_5067.537	asp-bantam-3p	AGATCATCATGAAAGCTG	18	G>A	21	2.1	3.82		Other isomiRs
1891	Known	mature	isomiR	NW_017547202.1:1932356..1932383	NW_017547202.1_5067	NW_017547202.1_5067.538	asp-bantam-3p	AGAGCATCGTGAAAGCT	17	T>G	21	2.1	3.82		Other isomiRs
1892	Known	mature	isomiR	NW_017547202.1:1932356..1932383	NW_017547202.1_5067	NW_017547202.1_5067.539	asp-bantam-3p	GAGATCAGCGTGAAAGCTGA	20	T>G	21	2.1	3.82		Other isomiRs
1893	Known	mature	isomiR	NW_017547202.1:1932356..1932383	NW_017547202.1_5067	NW_017547202.1_5067.540	asp-bantam-3p	GAGATCATCGTGCAA	15	A>C	21	2.1	3.82		Other isomiRs
1894	Known	mature	isomiR	NW_017547202.1:1932356..1932383	NW_017547202.1_5067	NW_017547202.1_5067.541	asp-bantam-3p	TGAGATCATCGGGAAAGCTGATT	23	T>G	21	2.1	3.82		Other isomiRs
1895	Known	mature	isomiR	NW_017547202.1:1932356..1932383	NW_017547202.1_5067	NW_017547202.1_5067.542	asp-bantam-3p	TGAGATCATCGTGAAACCCG	20	CCCG	21	2.1	3.82		Other isomiRs
1896	Known	mature	isomiR	NW_017547202.1:1932356..1932383	NW_017547202.1_5067	NW_017547202.1_5067.543	asp-bantam-3p	TGAGGTCATCGTGAAAGCTGATT	23	A>G	21	2.1	3.82		Other isomiRs
1897	Known	mature	isomiR	NW_017547202.1:1932356..1932383	NW_017547202.1_5067	NW_017547202.1_5067.544	asp-bantam-3p	TCAGATCATCGTGAAAGCTGA	21	G>C	21	2.1	3.82		Other isomiRs
1898	Known	mature	isomiR	NW_017547202.1:1932356..1932383	NW_017547202.1_5067	NW_017547202.1_5067.545	asp-bantam-3p	TCATCGTAAAAGCTGA	16	G>A	20	2	3.64		Other isomiRs
1899	Known	mature	isomiR	NW_017547202.1:1932356..1932383	NW_017547202.1_5067	NW_017547202.1_5067.546	asp-bantam-3p	TCATCGTGAAAGCTTAT	17	G>T	20	2	3.64		Other isomiRs
1900	Known	mature	isomiR	NW_017547202.1:1932356..1932383	NW_017547202.1_5067	NW_017547202.1_5067.547	asp-bantam-3p	ATCATCGTTAAAGCTGAT	18	G>T	20	2	3.64		Other isomiRs
1901	Known	mature	isomiR	NW_017547202.1:1932356..1932383	NW_017547202.1_5067	NW_017547202.1_5067.548	asp-bantam-3p	AGATCATCATGAAAGCTGA	19	G>A	20	2	3.64		Other isomiRs
1902	Known	mature	isomiR	NW_017547202.1:1932356..1932383	NW_017547202.1_5067	NW_017547202.1_5067.549	asp-bantam-3p	AGATCATCGTGCAAGCTGA	19	A>C	20	2	3.64		Other isomiRs
1903	Known	mature	isomiR	NW_017547202.1:1932356..1932383	NW_017547202.1_5067	NW_017547202.1_5067.550	asp-bantam-3p	AACAGATCATCGTGAAAGCTG	21	AAC	20	2	3.64		Other isomiRs
1904	Known	mature	isomiR	NW_017547202.1:1932356..1932383	NW_017547202.1_5067	NW_017547202.1_5067.551	asp-bantam-3p	GAGATCATAGTGAAAGCTG	19	C>A	20	2	3.64		Other isomiRs
1905	Known	mature	isomiR	NW_017547202.1:1932356..1932383	NW_017547202.1_5067	NW_017547202.1_5067.552	asp-bantam-3p	TGAGATCATCGTGAATGCTG	20	A>T	20	2	3.64		Other isomiRs
1906	Known	mature	isomiR	NW_017547202.1:1932356..1932383	NW_017547202.1_5067	NW_017547202.1_5067.553	asp-bantam-3p	TGAGATCATCGTGAAAGCTA	20	G>A	20	2	3.64		Other isomiRs
1907	Known	mature	isomiR	NW_017547202.1:1932356..1932383	NW_017547202.1_5067	NW_017547202.1_5067.554	asp-bantam-3p	TGAGATCATCGTGAACGC	18	A>C	20	2	3.64		Other isomiRs
1908	Known	mature	isomiR	NW_017547202.1:1932356..1932383	NW_017547202.1_5067	NW_017547202.1_5067.555	asp-bantam-3p	TGAGATCATCGTGAAATCTTA	21	TCTTA	20	2	3.64		Other isomiRs
1909	Known	mature	isomiR	NW_017547202.1:1932356..1932383	NW_017547202.1_5067	NW_017547202.1_5067.556	asp-bantam-3p	TGAGATCGTCGTGAAAG	17	A>G	20	2	3.64		Other isomiRs
1910	Known	mature	isomiR	NW_017547202.1:1932356..1932383	NW_017547202.1_5067	NW_017547202.1_5067.557	asp-bantam-3p	GATAATCGTGAAAGC	15	C>A	19	1.9	3.45		Other isomiRs
1911	Known	mature	isomiR	NW_017547202.1:1932356..1932383	NW_017547202.1_5067	NW_017547202.1_5067.558	asp-bantam-3p	AGATCATCGTGAAAGATTAT	20	ATTAT	19	1.9	3.45		Other isomiRs
1912	Known	mature	isomiR	NW_017547202.1:1932356..1932383	NW_017547202.1_5067	NW_017547202.1_5067.559	asp-bantam-3p	AGATCATTGTGAAAGCTGA	19	C>T	19	1.9	3.45		Other isomiRs
1913	Known	mature	isomiR	NW_017547202.1:1932356..1932383	NW_017547202.1_5067	NW_017547202.1_5067.560	asp-bantam-3p	AGATCATTGTGAAAGCT	17	C>T	19	1.9	3.45		Other isomiRs
1914	Known	mature	isomiR	NW_017547202.1:1932356..1932383	NW_017547202.1_5067	NW_017547202.1_5067.561	asp-bantam-3p	GAGATCATCATGAAAGCT	18	G>A	19	1.9	3.45		Other isomiRs
1915	Known	mature	isomiR	NW_017547202.1:1932356..1932383	NW_017547202.1_5067	NW_017547202.1_5067.562	asp-bantam-3p	GAGACCATCGTGAAAGCT	18	T>C	19	1.9	3.45		Other isomiRs
1916	Known	mature	isomiR	NW_017547202.1:1932356..1932383	NW_017547202.1_5067	NW_017547202.1_5067.563	asp-bantam-3p	GAGATAATCGTGAAAGCTGATT	22	C>A	19	1.9	3.45		Other isomiRs
1917	Known	mature	isomiR	NW_017547202.1:1932356..1932383	NW_017547202.1_5067	NW_017547202.1_5067.564	asp-bantam-3p	TGAGATCATCATGAA	15	G>A	19	1.9	3.45		Other isomiRs
1918	Known	mature	isomiR	NW_017547202.1:1932356..1932383	NW_017547202.1_5067	NW_017547202.1_5067.565	asp-bantam-3p	TGAGATCATCGTGAAAGGTGATT	23	C>G	19	1.9	3.45		Other isomiRs
1919	Known	mature	isomiR	NW_017547202.1:1932356..1932383	NW_017547202.1_5067	NW_017547202.1_5067.566	asp-bantam-3p	TGAGATCATCGTAAAAG	17	G>A	19	1.9	3.45		Other isomiRs
1920	Known	mature	isomiR	NW_017547202.1:1932356..1932383	NW_017547202.1_5067	NW_017547202.1_5067.567	asp-bantam-3p	TGAGATCATCGTGAATGCTGA	21	A>T	19	1.9	3.45		Other isomiRs
1921	Known	mature	isomiR	NW_017547202.1:1932356..1932383	NW_017547202.1_5067	NW_017547202.1_5067.568	asp-bantam-3p	TGAGATCATCGTCAAAGCTGATT	23	G>C	19	1.9	3.45		Other isomiRs
1922	Known	mature	isomiR	NW_017547202.1:1932356..1932383	NW_017547202.1_5067	NW_017547202.1_5067.569	asp-bantam-3p	GGGGTCATCGTGAAAGCT	18	GGGG	18	1.8	3.27		Other isomiRs
1923	Known	mature	isomiR	NW_017547202.1:1932356..1932383	NW_017547202.1_5067	NW_017547202.1_5067.570	asp-bantam-3p	GGGTTCATCGTGAAAGCTG	19	GGGT	18	1.8	3.27		Other isomiRs
1924	Known	mature	isomiR	NW_017547202.1:1932356..1932383	NW_017547202.1_5067	NW_017547202.1_5067.571	asp-bantam-3p	CTCATCGTGAAAGCTGATT	19	A>C	18	1.8	3.27		Other isomiRs
1925	Known	mature	isomiR	NW_017547202.1:1932356..1932383	NW_017547202.1_5067	NW_017547202.1_5067.572	asp-bantam-3p	ACCATCGTGAAAGCTG	16	T>C	18	1.8	3.27		Other isomiRs
1926	Known	mature	isomiR	NW_017547202.1:1932356..1932383	NW_017547202.1_5067	NW_017547202.1_5067.573	asp-bantam-3p	GATCATCATGAAAGCTG	17	G>A	18	1.8	3.27		Other isomiRs
1927	Known	mature	isomiR	NW_017547202.1:1932356..1932383	NW_017547202.1_5067	NW_017547202.1_5067.574	asp-bantam-3p	GATCATCGTGAAAGATGAT	19	C>A	18	1.8	3.27		Other isomiRs
1928	Known	mature	isomiR	NW_017547202.1:1932356..1932383	NW_017547202.1_5067	NW_017547202.1_5067.575	asp-bantam-3p	GATCATCGTCAAAGCTGAT	19	G>C	18	1.8	3.27		Other isomiRs
1929	Known	mature	isomiR	NW_017547202.1:1932356..1932383	NW_017547202.1_5067	NW_017547202.1_5067.576	asp-bantam-3p	AGGTCATCGTGAAAGCTGATT	21	A>G	18	1.8	3.27		Other isomiRs
1930	Known	mature	isomiR	NW_017547202.1:1932356..1932383	NW_017547202.1_5067	NW_017547202.1_5067.577	asp-bantam-3p	GAGATCATCGTTAAAGCT	18	G>T	18	1.8	3.27		Other isomiRs
1931	Known	mature	isomiR	NW_017547202.1:1932356..1932383	NW_017547202.1_5067	NW_017547202.1_5067.578	asp-bantam-3p	GAGATTATCGTGAAAGCTGA	20	C>T	18	1.8	3.27		Other isomiRs
1932	Known	mature	isomiR	NW_017547202.1:1932356..1932383	NW_017547202.1_5067	NW_017547202.1_5067.579	asp-bantam-3p	GCGATCATCGTGAAAGCTGA	20	A>C	18	1.8	3.27		Other isomiRs
1933	Known	mature	isomiR	NW_017547202.1:1932356..1932383	NW_017547202.1_5067	NW_017547202.1_5067.580	asp-bantam-3p	TGAGATCATTGTGAAAG	17	C>T	18	1.8	3.27		Other isomiRs
1934	Known	mature	isomiR	NW_017547202.1:1932356..1932383	NW_017547202.1_5067	NW_017547202.1_5067.581	asp-bantam-3p	TGAGATCATCGTGAAACTGA	20	CTGA	18	1.8	3.27		Other isomiRs
1935	Known	mature	isomiR	NW_017547202.1:1932356..1932383	NW_017547202.1_5067	NW_017547202.1_5067.582	asp-bantam-3p	GATCATCGGGAAAGCTGA	18	T>G	17	1.7	3.09		Other isomiRs
1936	Known	mature	isomiR	NW_017547202.1:1932356..1932383	NW_017547202.1_5067	NW_017547202.1_5067.583	asp-bantam-3p	GATCATCATGAAAGCTGA	18	G>A	17	1.7	3.09		Other isomiRs
1937	Known	mature	isomiR	NW_017547202.1:1932356..1932383	NW_017547202.1_5067	NW_017547202.1_5067.584	asp-bantam-3p	GATCATCGTGAACGCTGA	18	A>C	17	1.7	3.09		Other isomiRs
1938	Known	mature	isomiR	NW_017547202.1:1932356..1932383	NW_017547202.1_5067	NW_017547202.1_5067.585	asp-bantam-3p	AGATCCTCGTGAAAGCTGAT	20	A>C	17	1.7	3.09		Other isomiRs
1939	Known	mature	isomiR	NW_017547202.1:1932356..1932383	NW_017547202.1_5067	NW_017547202.1_5067.586	asp-bantam-3p	AGAACATCGTGAAAGCTG	18	T>A	17	1.7	3.09		Other isomiRs
1940	Known	mature	isomiR	NW_017547202.1:1932356..1932383	NW_017547202.1_5067	NW_017547202.1_5067.587	asp-bantam-3p	GAGATCATCGTGTAAGCTGA	20	A>T	17	1.7	3.09		Other isomiRs
1941	Known	mature	isomiR	NW_017547202.1:1932356..1932383	NW_017547202.1_5067	NW_017547202.1_5067.588	asp-bantam-3p	GAGATCATCGTGAAAGGTGA	20	C>G	17	1.7	3.09		Other isomiRs
1942	Known	mature	isomiR	NW_017547202.1:1932356..1932383	NW_017547202.1_5067	NW_017547202.1_5067.589	asp-bantam-3p	TGAGATCATCGTGAAAGCCTAT	22	CTAT	17	1.7	3.09		Other isomiRs
1943	Known	mature	isomiR	NW_017547202.1:1932356..1932383	NW_017547202.1_5067	NW_017547202.1_5067.590	asp-bantam-3p	TGAGATCATCGTGAAAGCTGCT	22	A>C	17	1.7	3.09		Other isomiRs
1944	Known	mature	isomiR	NW_017547202.1:1932356..1932383	NW_017547202.1_5067	NW_017547202.1_5067.591	asp-bantam-3p	TGATATCATCGTGAAAGCTG	20	G>T	17	1.7	3.09		Other isomiRs
1945	Known	mature	isomiR	NW_017547202.1:1932356..1932383	NW_017547202.1_5067	NW_017547202.1_5067.592	asp-bantam-3p	GCTAATCGTGAAAGC	15	GCTA	16	1.6	2.91		Other isomiRs
1946	Known	mature	isomiR	NW_017547202.1:1932356..1932383	NW_017547202.1_5067	NW_017547202.1_5067.593	asp-bantam-3p	GAGCATCGTGAAAGCT	16	T>G	16	1.6	2.91		Other isomiRs
1947	Known	mature	isomiR	NW_017547202.1:1932356..1932383	NW_017547202.1_5067	NW_017547202.1_5067.594	asp-bantam-3p	GATCATCGTGAAAGATTA	18	ATTA	16	1.6	2.91		Other isomiRs
1948	Known	mature	isomiR	NW_017547202.1:1932356..1932383	NW_017547202.1_5067	NW_017547202.1_5067.595	asp-bantam-3p	AGAACATCGTGAAAG	15	T>A	16	1.6	2.91		Other isomiRs
1949	Known	mature	isomiR	NW_017547202.1:1932356..1932383	NW_017547202.1_5067	NW_017547202.1_5067.596	asp-bantam-3p	AGACCATCGTGAAAG	15	T>C	16	1.6	2.91		Other isomiRs
1950	Known	mature	isomiR	NW_017547202.1:1932356..1932383	NW_017547202.1_5067	NW_017547202.1_5067.597	asp-bantam-3p	AGATCATCATGAAAGCT	17	G>A	16	1.6	2.91		Other isomiRs
1951	Known	mature	isomiR	NW_017547202.1:1932356..1932383	NW_017547202.1_5067	NW_017547202.1_5067.598	asp-bantam-3p	AGATCATCGTCAAAGCTGAT	20	G>C	16	1.6	2.91		Other isomiRs
1952	Known	mature	isomiR	NW_017547202.1:1932356..1932383	NW_017547202.1_5067	NW_017547202.1_5067.599	asp-bantam-3p	GAGATCATCGTCAAAGCTGAT	21	G>C	16	1.6	2.91		Other isomiRs
1953	Known	mature	isomiR	NW_017547202.1:1932356..1932383	NW_017547202.1_5067	NW_017547202.1_5067.600	asp-bantam-3p	GAGATCATCGTGTAAG	16	A>T	16	1.6	2.91		Other isomiRs
1954	Known	mature	isomiR	NW_017547202.1:1932356..1932383	NW_017547202.1_5067	NW_017547202.1_5067.601	asp-bantam-3p	TGCGATCATCGTGAAAGCTGAT	22	A>C	16	1.6	2.91		Other isomiRs
1955	Known	mature	isomiR	NW_017547202.1:1932356..1932383	NW_017547202.1_5067	NW_017547202.1_5067.602	asp-bantam-3p	TGAGATCATCGTGAAGGCTGAT	22	A>G	16	1.6	2.91		Other isomiRs
1956	Known	mature	isomiR	NW_017547202.1:1932356..1932383	NW_017547202.1_5067	NW_017547202.1_5067.603	asp-bantam-3p	TGAGATCATCGTGGAAGCTGAT	22	A>G	16	1.6	2.91		Other isomiRs
1957	Known	mature	isomiR	NW_017547202.1:1932356..1932383	NW_017547202.1_5067	NW_017547202.1_5067.604	asp-bantam-3p	TGAGATCATCGTGAAAGCGGA	21	T>G	16	1.6	2.91		Other isomiRs
1958	Known	mature	isomiR	NW_017547202.1:1932356..1932383	NW_017547202.1_5067	NW_017547202.1_5067.605	asp-bantam-3p	GTTAATCGTGAAAGCT	16	GTTA	15	1.5	2.73		Other isomiRs
1959	Known	mature	isomiR	NW_017547202.1:1932356..1932383	NW_017547202.1_5067	NW_017547202.1_5067.606	asp-bantam-3p	GTGTTCATCGTGAAAGCTGA	20	GTGT	15	1.5	2.73		Other isomiRs
1960	Known	mature	isomiR	NW_017547202.1:1932356..1932383	NW_017547202.1_5067	NW_017547202.1_5067.607	asp-bantam-3p	ATCCTCGTGAAAGCTGA	17	A>C	15	1.5	2.73		Other isomiRs
1961	Known	mature	isomiR	NW_017547202.1:1932356..1932383	NW_017547202.1_5067	NW_017547202.1_5067.608	asp-bantam-3p	GATCATCGTGAAACCTGA	18	G>C	15	1.5	2.73		Other isomiRs
1962	Known	mature	isomiR	NW_017547202.1:1932356..1932383	NW_017547202.1_5067	NW_017547202.1_5067.609	asp-bantam-3p	GATCATCGTGAAAGATG	17	C>A	15	1.5	2.73		Other isomiRs
1963	Known	mature	isomiR	NW_017547202.1:1932356..1932383	NW_017547202.1_5067	NW_017547202.1_5067.610	asp-bantam-3p	AGATTATCGTGAAAG	15	C>T	15	1.5	2.73		Other isomiRs
1964	Known	mature	isomiR	NW_017547202.1:1932356..1932383	NW_017547202.1_5067	NW_017547202.1_5067.611	asp-bantam-3p	AGATCATCGTAAAAGCT	17	G>A	15	1.5	2.73		Other isomiRs
1965	Known	mature	isomiR	NW_017547202.1:1932356..1932383	NW_017547202.1_5067	NW_017547202.1_5067.612	asp-bantam-3p	AGATCATCGTTAAAGCT	17	G>T	15	1.5	2.73		Other isomiRs
1966	Known	mature	isomiR	NW_017547202.1:1932356..1932383	NW_017547202.1_5067	NW_017547202.1_5067.613	asp-bantam-3p	GAGATCATCGTGCAAGCT	18	A>C	15	1.5	2.73		Other isomiRs
1967	Known	mature	isomiR	NW_017547202.1:1932356..1932383	NW_017547202.1_5067	NW_017547202.1_5067.614	asp-bantam-3p	GAGATCATCGGGAAAGCTG	19	T>G	15	1.5	2.73		Other isomiRs
1968	Known	mature	isomiR	NW_017547202.1:1932356..1932383	NW_017547202.1_5067	NW_017547202.1_5067.615	asp-bantam-3p	GTGATCATCGTGAAAGC	17	A>T	15	1.5	2.73		Other isomiRs
1969	Known	mature	isomiR	NW_017547202.1:1932356..1932383	NW_017547202.1_5067	NW_017547202.1_5067.616	asp-bantam-3p	GAGATCATCGTGAAACCTG	19	G>C	15	1.5	2.73		Other isomiRs
1970	Known	mature	isomiR	NW_017547202.1:1932356..1932383	NW_017547202.1_5067	NW_017547202.1_5067.617	asp-bantam-3p	GAGAGCATCGTGAAAGCTGAT	21	T>G	15	1.5	2.73		Other isomiRs
1971	Known	mature	isomiR	NW_017547202.1:1932356..1932383	NW_017547202.1_5067	NW_017547202.1_5067.618	asp-bantam-3p	GAGAACATCGTGAAAGCT	18	T>A	15	1.5	2.73		Other isomiRs
1972	Known	mature	isomiR	NW_017547202.1:1932356..1932383	NW_017547202.1_5067	NW_017547202.1_5067.619	asp-bantam-3p	GAGATCATAGTGAAAGCTGA	20	C>A	15	1.5	2.73		Other isomiRs
1973	Known	mature	isomiR	NW_017547202.1:1932356..1932383	NW_017547202.1_5067	NW_017547202.1_5067.620	asp-bantam-3p	GAGATCATCGTGAAAGATGATT	22	C>A	15	1.5	2.73		Other isomiRs
1974	Known	mature	isomiR	NW_017547202.1:1932356..1932383	NW_017547202.1_5067	NW_017547202.1_5067.621	asp-bantam-3p	TGAGATCATCGCGAAAGCTGAT	22	T>C	15	1.5	2.73		Other isomiRs
1975	Known	mature	isomiR	NW_017547202.1:1932356..1932383	NW_017547202.1_5067	NW_017547202.1_5067.622	asp-bantam-3p	TGAGATCATCGTGAAACATG	20	CATG	15	1.5	2.73		Other isomiRs
1976	Known	mature	isomiR	NW_017547202.1:1932356..1932383	NW_017547202.1_5067	NW_017547202.1_5067.623	asp-bantam-3p	TGAGATCATCGTGTAAGC	18	A>T	15	1.5	2.73		Other isomiRs
1977	Known	mature	isomiR	NW_017547202.1:1932356..1932383	NW_017547202.1_5067	NW_017547202.1_5067.624	asp-bantam-3p	TGAGAACATCGTGAAAGCTGATT	23	T>A	15	1.5	2.73		Other isomiRs
1978	Known	mature	isomiR	NW_017547202.1:1932356..1932383	NW_017547202.1_5067	NW_017547202.1_5067.625	asp-bantam-3p	TGAGATCATCGTGATAGCTGA	21	A>T	15	1.5	2.73		Other isomiRs
1979	Known	mature	isomiR	NW_017547202.1:1932356..1932383	NW_017547202.1_5067	NW_017547202.1_5067.626	asp-bantam-3p	TGAGATCATCGTGAAAGACGA	21	ACGA	15	1.5	2.73		Other isomiRs
1980	Known	mature	isomiR	NW_017547202.1:1932356..1932383	NW_017547202.1_5067	NW_017547202.1_5067.627	asp-bantam-3p	TGAGATCATCGTGAAGGCT	19	A>G	15	1.5	2.73		Other isomiRs
1981	Known	mature	isomiR	NW_017547202.1:1932356..1932383	NW_017547202.1_5067	NW_017547202.1_5067.628	asp-bantam-3p	TGAGATCATCGCGAAAGCT	19	T>C	15	1.5	2.73		Other isomiRs
1982	Known	mature	isomiR	NW_017547202.1:1932356..1932383	NW_017547202.1_5067	NW_017547202.1_5067.629	asp-bantam-3p	GCTAATCGTGAAAGCTGAT	19	GCTA	14	1.4	2.55		Other isomiRs
1983	Known	mature	isomiR	NW_017547202.1:1932356..1932383	NW_017547202.1_5067	NW_017547202.1_5067.630	asp-bantam-3p	ATCATCGTAAAAGCTGAT	18	G>A	14	1.4	2.55		Other isomiRs
1984	Known	mature	isomiR	NW_017547202.1:1932356..1932383	NW_017547202.1_5067	NW_017547202.1_5067.631	asp-bantam-3p	GAGCATCGTGAAAGCTG	17	T>G	14	1.4	2.55		Other isomiRs
1985	Known	mature	isomiR	NW_017547202.1:1932356..1932383	NW_017547202.1_5067	NW_017547202.1_5067.632	asp-bantam-3p	GATCACCGTGAAAGCTGA	18	T>C	14	1.4	2.55		Other isomiRs
1986	Known	mature	isomiR	NW_017547202.1:1932356..1932383	NW_017547202.1_5067	NW_017547202.1_5067.633	asp-bantam-3p	GATCATAGTGAAAGCTGA	18	C>A	14	1.4	2.55		Other isomiRs
1987	Known	mature	isomiR	NW_017547202.1:1932356..1932383	NW_017547202.1_5067	NW_017547202.1_5067.634	asp-bantam-3p	AGATCATCGTGAAATCTGA	19	G>T	14	1.4	2.55		Other isomiRs
1988	Known	mature	isomiR	NW_017547202.1:1932356..1932383	NW_017547202.1_5067	NW_017547202.1_5067.635	asp-bantam-3p	AGATCATCGTGAAAGATG	18	C>A	14	1.4	2.55		Other isomiRs
1989	Known	mature	isomiR	NW_017547202.1:1932356..1932383	NW_017547202.1_5067	NW_017547202.1_5067.636	asp-bantam-3p	AGACCATCGTGAAAGCT	17	T>C	14	1.4	2.55		Other isomiRs
1990	Known	mature	isomiR	NW_017547202.1:1932356..1932383	NW_017547202.1_5067	NW_017547202.1_5067.637	asp-bantam-3p	GAGAACATCGTGAAAGCTGAT	21	T>A	14	1.4	2.55		Other isomiRs
1991	Known	mature	isomiR	NW_017547202.1:1932356..1932383	NW_017547202.1_5067	NW_017547202.1_5067.638	asp-bantam-3p	GAGATCATTGTGAAAGCTGAT	21	C>T	14	1.4	2.55		Other isomiRs
1992	Known	mature	isomiR	NW_017547202.1:1932356..1932383	NW_017547202.1_5067	NW_017547202.1_5067.639	asp-bantam-3p	GAGATCAACGTGAAAGCTG	19	T>A	14	1.4	2.55		Other isomiRs
1993	Known	mature	isomiR	NW_017547202.1:1932356..1932383	NW_017547202.1_5067	NW_017547202.1_5067.640	asp-bantam-3p	GTGATCATCGTGAAA	15	A>T	14	1.4	2.55		Other isomiRs
1994	Known	mature	isomiR	NW_017547202.1:1932356..1932383	NW_017547202.1_5067	NW_017547202.1_5067.641	asp-bantam-3p	GTGATCATCGTGAAAGCTGATT	22	A>T	14	1.4	2.55		Other isomiRs
1995	Known	mature	isomiR	NW_017547202.1:1932356..1932383	NW_017547202.1_5067	NW_017547202.1_5067.642	asp-bantam-3p	TGAGATCATCGTGAAACCTT	20	CCTT	14	1.4	2.55		Other isomiRs
1996	Known	mature	isomiR	NW_017547202.1:1932356..1932383	NW_017547202.1_5067	NW_017547202.1_5067.643	asp-bantam-3p	TGAGATCATCGTGAAAGGT	19	C>G	14	1.4	2.55		Other isomiRs
1997	Known	mature	isomiR	NW_017547202.1:1932356..1932383	NW_017547202.1_5067	NW_017547202.1_5067.644	asp-bantam-3p	TGAGATCATCGTGAAAGCTAA	21	G>A	14	1.4	2.55		Other isomiRs
1998	Known	mature	isomiR	NW_017547202.1:1932356..1932383	NW_017547202.1_5067	NW_017547202.1_5067.645	asp-bantam-3p	TAAGATCATCGTGAAAGCTG	20	G>A	14	1.4	2.55		Other isomiRs
1999	Known	mature	isomiR	NW_017547202.1:1932356..1932383	NW_017547202.1_5067	NW_017547202.1_5067.646	asp-bantam-3p	TGAGATCATCGTGAAAGCTGATTC	24	T>C	14	1.4	2.55		Other isomiRs
[truncated: 2,827 more rows]
